# Supplementary material for: Precise and efficient insertion of A673T mutation in APP gene using MSYM
Source: Genes Dis. 2023 Oct 27;11(6):101154. doi: 10.1016/j.gendis.2023.101154 (PMC11320440; doi:10.1016/j.gendis.2023.101154)
Supplement: Multimedia component 4 [file mmc4.xls]

## Sheet: Sheet1
Table S3. CRISPR-off scores between gRNA and target sequence with A673T mutation and different numbers of synonymous mutations.
name	sgRNA_A673T_seq	target_seq	CRISPRoff_score	mismatchs
>wt_sgRNA	GCAGAATTCCGACATGACTC	GCAGAATTCCGACATGACTCAGG	23.2337	0
>sgRNA_1	ACAGAATTCAGACACGACTC	GCAGAATTCCGACATGACTCAGG	3.47846	3
>sgRNA_2	ACAGAATTCAGACACGATTC	GCAGAATTCCGACATGACTCAGG	-1.6822	4
>sgRNA_3	ACAGAATTCAGACATGACTC	GCAGAATTCCGACATGACTCAGG	10.9663	2
>sgRNA_4	ACAGAATTCAGACATGATTC	GCAGAATTCCGACATGACTCAGG	5.20569	3
>sgRNA_5	ACAGAATTCAGGCACGACTC	GCAGAATTCCGACATGACTCAGG	1.51538	4
>sgRNA_6	ACAGAATTCAGGCACGATTC	GCAGAATTCCGACATGACTCAGG	-3.64528	5
>sgRNA_7	ACAGAATTCAGGCATGACTC	GCAGAATTCCGACATGACTCAGG	9.00327	3
>sgRNA_8	ACAGAATTCAGGCATGATTC	GCAGAATTCCGACATGACTCAGG	3.24261	4
>sgRNA_9	ACAGAATTCCGACACGACTC	GCAGAATTCCGACATGACTCAGG	10.584	2
>sgRNA_10	ACAGAATTCCGACACGATTC	GCAGAATTCCGACATGACTCAGG	5.42334	3
>sgRNA_11	ACAGAATTCCGACATGACTC	GCAGAATTCCGACATGACTCAGG	18.3719	1
>sgRNA_12	ACAGAATTCCGACATGATTC	GCAGAATTCCGACATGACTCAGG	13.2112	2
>sgRNA_13	ACAGAATTCCGCCACGACTC	GCAGAATTCCGACATGACTCAGG	2.63318	3
>sgRNA_14	ACAGAATTCCGCCACGATTC	GCAGAATTCCGACATGACTCAGG	-2.52748	4
>sgRNA_15	ACAGAATTCCGCCATGACTC	GCAGAATTCCGACATGACTCAGG	10.4211	2
>sgRNA_16	ACAGAATTCCGCCATGATTC	GCAGAATTCCGACATGACTCAGG	5.26041	3
>sgRNA_17	ACAGAATTCCGGCACGACTC	GCAGAATTCCGACATGACTCAGG	8.62093	3
>sgRNA_18	ACAGAATTCCGGCACGATTC	GCAGAATTCCGACATGACTCAGG	3.46027	4
>sgRNA_19	ACAGAATTCCGGCATGACTC	GCAGAATTCCGACATGACTCAGG	16.4088	2
>sgRNA_20	ACAGAATTCCGGCATGATTC	GCAGAATTCCGACATGACTCAGG	11.2482	3
>sgRNA_21	ACAGAATTCCGTCACGACTC	GCAGAATTCCGACATGACTCAGG	4.23592	3
>sgRNA_22	ACAGAATTCCGTCACGATTC	GCAGAATTCCGACATGACTCAGG	-0.924742	4
>sgRNA_23	ACAGAATTCCGTCATGACTC	GCAGAATTCCGACATGACTCAGG	12.0238	2
>sgRNA_24	ACAGAATTCCGTCATGATTC	GCAGAATTCCGACATGACTCAGG	6.86315	3
>sgRNA_25	ACAGAATTTAGACACGACTC	GCAGAATTCCGACATGACTCAGG	-1.28151	4
>sgRNA_26	ACAGAATTTAGACACGATTC	GCAGAATTCCGACATGACTCAGG	-6.44217	5
>sgRNA_27	ACAGAATTTAGACATGACTC	GCAGAATTCCGACATGACTCAGG	6.50638	3
>sgRNA_28	ACAGAATTTAGACATGATTC	GCAGAATTCCGACATGACTCAGG	0.545723	4
>sgRNA_29	ACAGAATTTAGGCACGACTC	GCAGAATTCCGACATGACTCAGG	-3.24459	5
>sgRNA_30	ACAGAATTTAGGCACGATTC	GCAGAATTCCGACATGACTCAGG	-8.40525	6
>sgRNA_31	ACAGAATTTAGGCATGACTC	GCAGAATTCCGACATGACTCAGG	4.54331	4
>sgRNA_32	ACAGAATTTAGGCATGATTC	GCAGAATTCCGACATGACTCAGG	-1.41735	5
>sgRNA_33	ACAGAATTTCGACACGACTC	GCAGAATTCCGACATGACTCAGG	7.04998	3
>sgRNA_34	ACAGAATTTCGACACGATTC	GCAGAATTCCGACATGACTCAGG	1.88932	4
>sgRNA_35	ACAGAATTTCGACATGACTC	GCAGAATTCCGACATGACTCAGG	14.8379	2
>sgRNA_36	ACAGAATTTCGACATGATTC	GCAGAATTCCGACATGACTCAGG	8.87722	3
>sgRNA_37	ACAGAATTTCGCCACGACTC	GCAGAATTCCGACATGACTCAGG	-0.900837	4
>sgRNA_38	ACAGAATTTCGCCACGATTC	GCAGAATTCCGACATGACTCAGG	-6.0615	5
>sgRNA_39	ACAGAATTTCGCCATGACTC	GCAGAATTCCGACATGACTCAGG	6.88706	3
>sgRNA_40	ACAGAATTTCGCCATGATTC	GCAGAATTCCGACATGACTCAGG	0.926396	4
>sgRNA_41	ACAGAATTTCGGCACGACTC	GCAGAATTCCGACATGACTCAGG	5.08691	4
>sgRNA_42	ACAGAATTTCGGCACGATTC	GCAGAATTCCGACATGACTCAGG	-0.0737515	5
>sgRNA_43	ACAGAATTTCGGCATGACTC	GCAGAATTCCGACATGACTCAGG	12.8748	3
>sgRNA_44	ACAGAATTTCGGCATGATTC	GCAGAATTCCGACATGACTCAGG	6.91414	4
>sgRNA_45	ACAGAATTTCGTCACGACTC	GCAGAATTCCGACATGACTCAGG	0.701898	4
>sgRNA_46	ACAGAATTTCGTCACGATTC	GCAGAATTCCGACATGACTCAGG	-4.45876	5
>sgRNA_47	ACAGAATTTCGTCATGACTC	GCAGAATTCCGACATGACTCAGG	8.48979	3
>sgRNA_48	ACAGAATTTCGTCATGATTC	GCAGAATTCCGACATGACTCAGG	2.52913	4
>sgRNA_49	ACAGAGTTCAGACACGACTC	GCAGAATTCCGACATGACTCAGG	-0.715041	4
>sgRNA_50	ACAGAGTTCAGACACGATTC	GCAGAATTCCGACATGACTCAGG	-3.5757	5
>sgRNA_51	ACAGAGTTCAGACATGACTC	GCAGAATTCCGACATGACTCAGG	6.17285	3
>sgRNA_52	ACAGAGTTCAGACATGATTC	GCAGAATTCCGACATGACTCAGG	3.31219	4
>sgRNA_53	ACAGAGTTCAGGCACGACTC	GCAGAATTCCGACATGACTCAGG	-2.67812	5
>sgRNA_54	ACAGAGTTCAGGCACGATTC	GCAGAATTCCGACATGACTCAGG	-5.53878	6
>sgRNA_55	ACAGAGTTCAGGCATGACTC	GCAGAATTCCGACATGACTCAGG	4.20977	4
>sgRNA_56	ACAGAGTTCAGGCATGATTC	GCAGAATTCCGACATGACTCAGG	1.34912	5
>sgRNA_57	ACAGAGTTCCGACACGACTC	GCAGAATTCCGACATGACTCAGG	6.39051	3
>sgRNA_58	ACAGAGTTCCGACACGATTC	GCAGAATTCCGACATGACTCAGG	3.52985	4
>sgRNA_59	ACAGAGTTCCGACATGACTC	GCAGAATTCCGACATGACTCAGG	14.2784	2
>sgRNA_60	ACAGAGTTCCGACATGATTC	GCAGAATTCCGACATGACTCAGG	11.3177	3
>sgRNA_61	ACAGAGTTCCGCCACGACTC	GCAGAATTCCGACATGACTCAGG	-1.56031	4
>sgRNA_62	ACAGAGTTCCGCCACGATTC	GCAGAATTCCGACATGACTCAGG	-4.42097	5
>sgRNA_63	ACAGAGTTCCGCCATGACTC	GCAGAATTCCGACATGACTCAGG	6.32758	3
>sgRNA_64	ACAGAGTTCCGCCATGATTC	GCAGAATTCCGACATGACTCAGG	3.36692	4
>sgRNA_65	ACAGAGTTCCGGCACGACTC	GCAGAATTCCGACATGACTCAGG	4.42743	4
>sgRNA_66	ACAGAGTTCCGGCACGATTC	GCAGAATTCCGACATGACTCAGG	1.56677	5
>sgRNA_67	ACAGAGTTCCGGCATGACTC	GCAGAATTCCGACATGACTCAGG	12.3153	3
>sgRNA_68	ACAGAGTTCCGGCATGATTC	GCAGAATTCCGACATGACTCAGG	9.35466	4
>sgRNA_69	ACAGAGTTCCGTCACGACTC	GCAGAATTCCGACATGACTCAGG	0.0424204	4
>sgRNA_70	ACAGAGTTCCGTCACGATTC	GCAGAATTCCGACATGACTCAGG	-2.81824	5
>sgRNA_71	ACAGAGTTCCGTCATGACTC	GCAGAATTCCGACATGACTCAGG	7.93031	3
>sgRNA_72	ACAGAGTTCCGTCATGATTC	GCAGAATTCCGACATGACTCAGG	4.96965	4
>sgRNA_73	ACAGAGTTTAGACACGACTC	GCAGAATTCCGACATGACTCAGG	-5.47501	5
>sgRNA_74	ACAGAGTTTAGACACGATTC	GCAGAATTCCGACATGACTCAGG	-8.33567	6
>sgRNA_75	ACAGAGTTTAGACATGACTC	GCAGAATTCCGACATGACTCAGG	1.51289	4
>sgRNA_76	ACAGAGTTTAGACATGATTC	GCAGAATTCCGACATGACTCAGG	-1.34777	5
>sgRNA_77	ACAGAGTTTAGGCACGACTC	GCAGAATTCCGACATGACTCAGG	-7.43808	6
>sgRNA_78	ACAGAGTTTAGGCACGATTC	GCAGAATTCCGACATGACTCAGG		7
>sgRNA_79	ACAGAGTTTAGGCATGACTC	GCAGAATTCCGACATGACTCAGG	-0.45019	5
>sgRNA_80	ACAGAGTTTAGGCATGATTC	GCAGAATTCCGACATGACTCAGG	-3.31085	6
>sgRNA_81	ACAGAGTTTCGACACGACTC	GCAGAATTCCGACATGACTCAGG	2.85649	4
>sgRNA_82	ACAGAGTTTCGACACGATTC	GCAGAATTCCGACATGACTCAGG	-0.00417245	5
>sgRNA_83	ACAGAGTTTCGACATGACTC	GCAGAATTCCGACATGACTCAGG	9.84438	3
>sgRNA_84	ACAGAGTTTCGACATGATTC	GCAGAATTCCGACATGACTCAGG	6.98372	4
>sgRNA_85	ACAGAGTTTCGCCACGACTC	GCAGAATTCCGACATGACTCAGG	-5.09433	5
>sgRNA_86	ACAGAGTTTCGCCACGATTC	GCAGAATTCCGACATGACTCAGG	-7.95499	6
>sgRNA_87	ACAGAGTTTCGCCATGACTC	GCAGAATTCCGACATGACTCAGG	1.89356	4
>sgRNA_88	ACAGAGTTTCGCCATGATTC	GCAGAATTCCGACATGACTCAGG	-0.967101	5
>sgRNA_89	ACAGAGTTTCGGCACGACTC	GCAGAATTCCGACATGACTCAGG	0.893411	5
>sgRNA_90	ACAGAGTTTCGGCACGATTC	GCAGAATTCCGACATGACTCAGG	-1.96725	6
>sgRNA_91	ACAGAGTTTCGGCATGACTC	GCAGAATTCCGACATGACTCAGG	7.8813	4
>sgRNA_92	ACAGAGTTTCGGCATGATTC	GCAGAATTCCGACATGACTCAGG	5.02064	5
>sgRNA_93	ACAGAGTTTCGTCACGACTC	GCAGAATTCCGACATGACTCAGG	-3.4916	5
>sgRNA_94	ACAGAGTTTCGTCACGATTC	GCAGAATTCCGACATGACTCAGG	-6.35226	6
>sgRNA_95	ACAGAGTTTCGTCATGACTC	GCAGAATTCCGACATGACTCAGG	3.49629	4
>sgRNA_96	ACAGAGTTTCGTCATGATTC	GCAGAATTCCGACATGACTCAGG	0.635634	5
>sgRNA_97	ACCGAATTCAGACACGACTC	GCAGAATTCCGACATGACTCAGG	-3.17837	4
>sgRNA_98	ACCGAATTCAGACACGATTC	GCAGAATTCCGACATGACTCAGG	-8.43903	5
>sgRNA_99	ACCGAATTCAGACATGACTC	GCAGAATTCCGACATGACTCAGG	4.30952	3
>sgRNA_100	ACCGAATTCAGACATGATTC	GCAGAATTCCGACATGACTCAGG	-1.55114	4
>sgRNA_101	ACCGAATTCAGGCACGACTC	GCAGAATTCCGACATGACTCAGG	-5.84144	5
>sgRNA_102	ACCGAATTCAGGCACGATTC	GCAGAATTCCGACATGACTCAGG	-11.0021	6
>sgRNA_103	ACCGAATTCAGGCATGACTC	GCAGAATTCCGACATGACTCAGG	1.94645	4
>sgRNA_104	ACCGAATTCAGGCATGATTC	GCAGAATTCCGACATGACTCAGG	-3.51421	5
>sgRNA_105	ACCGAATTCCGACACGACTC	GCAGAATTCCGACATGACTCAGG	3.92718	3
>sgRNA_106	ACCGAATTCCGACACGATTC	GCAGAATTCCGACATGACTCAGG	-1.33348	4
>sgRNA_107	ACCGAATTCCGACATGACTC	GCAGAATTCCGACATGACTCAGG	11.7151	2
>sgRNA_108	ACCGAATTCCGACATGATTC	GCAGAATTCCGACATGACTCAGG	6.55441	3
>sgRNA_109	ACCGAATTCCGCCACGACTC	GCAGAATTCCGACATGACTCAGG	-4.02364	4
>sgRNA_110	ACCGAATTCCGCCACGATTC	GCAGAATTCCGACATGACTCAGG	-9.2843	5
>sgRNA_111	ACCGAATTCCGCCATGACTC	GCAGAATTCCGACATGACTCAGG	3.76425	3
>sgRNA_112	ACCGAATTCCGCCATGATTC	GCAGAATTCCGACATGACTCAGG	-1.39641	4
>sgRNA_113	ACCGAATTCCGGCACGACTC	GCAGAATTCCGACATGACTCAGG	-0.635896	4
>sgRNA_114	ACCGAATTCCGGCACGATTC	GCAGAATTCCGACATGACTCAGG	-5.79656	5
>sgRNA_115	ACCGAATTCCGGCATGACTC	GCAGAATTCCGACATGACTCAGG	7.152	3
>sgRNA_116	ACCGAATTCCGGCATGATTC	GCAGAATTCCGACATGACTCAGG	1.99134	4
>sgRNA_117	ACCGAATTCCGTCACGACTC	GCAGAATTCCGACATGACTCAGG	-2.42091	4
>sgRNA_118	ACCGAATTCCGTCACGATTC	GCAGAATTCCGACATGACTCAGG	-7.68157	5
>sgRNA_119	ACCGAATTCCGTCATGACTC	GCAGAATTCCGACATGACTCAGG	5.36699	3
>sgRNA_120	ACCGAATTCCGTCATGATTC	GCAGAATTCCGACATGACTCAGG	0.206327	4
>sgRNA_121	ACCGAATTTAGACACGACTC	GCAGAATTCCGACATGACTCAGG	-7.93833	5
>sgRNA_122	ACCGAATTTAGACACGATTC	GCAGAATTCCGACATGACTCAGG	-13.199	6
>sgRNA_123	ACCGAATTTAGACATGACTC	GCAGAATTCCGACATGACTCAGG	-0.150441	4
>sgRNA_124	ACCGAATTTAGACATGATTC	GCAGAATTCCGACATGACTCAGG	-6.2111	5
>sgRNA_125	ACCGAATTTAGGCACGACTC	GCAGAATTCCGACATGACTCAGG	-10.6014	6
>sgRNA_126	ACCGAATTTAGGCACGATTC	GCAGAATTCCGACATGACTCAGG		7
>sgRNA_127	ACCGAATTTAGGCATGACTC	GCAGAATTCCGACATGACTCAGG	-2.81352	5
>sgRNA_128	ACCGAATTTAGGCATGATTC	GCAGAATTCCGACATGACTCAGG	-8.17418	6
>sgRNA_129	ACCGAATTTCGACACGACTC	GCAGAATTCCGACATGACTCAGG	-0.00683928	4
>sgRNA_130	ACCGAATTTCGACACGATTC	GCAGAATTCCGACATGACTCAGG	-5.1675	5
>sgRNA_131	ACCGAATTTCGACATGACTC	GCAGAATTCCGACATGACTCAGG	7.78105	3
>sgRNA_132	ACCGAATTTCGACATGATTC	GCAGAATTCCGACATGACTCAGG	2.12039	4
>sgRNA_133	ACCGAATTTCGCCACGACTC	GCAGAATTCCGACATGACTCAGG	-7.55766	5
>sgRNA_134	ACCGAATTTCGCCACGATTC	GCAGAATTCCGACATGACTCAGG	-12.8183	6
>sgRNA_135	ACCGAATTTCGCCATGACTC	GCAGAATTCCGACATGACTCAGG	0.230232	4
>sgRNA_136	ACCGAATTTCGCCATGATTC	GCAGAATTCCGACATGACTCAGG	-5.83043	5
>sgRNA_137	ACCGAATTTCGGCACGACTC	GCAGAATTCCGACATGACTCAGG	-4.86992	5
>sgRNA_138	ACCGAATTTCGGCACGATTC	GCAGAATTCCGACATGACTCAGG	-10.0306	6
>sgRNA_139	ACCGAATTTCGGCATGACTC	GCAGAATTCCGACATGACTCAGG	2.91798	4
>sgRNA_140	ACCGAATTTCGGCATGATTC	GCAGAATTCCGACATGACTCAGG	-2.24268	5
>sgRNA_141	ACCGAATTTCGTCACGACTC	GCAGAATTCCGACATGACTCAGG	-5.95493	5
>sgRNA_142	ACCGAATTTCGTCACGATTC	GCAGAATTCCGACATGACTCAGG	-11.2156	6
>sgRNA_143	ACCGAATTTCGTCATGACTC	GCAGAATTCCGACATGACTCAGG	1.83297	4
>sgRNA_144	ACCGAATTTCGTCATGATTC	GCAGAATTCCGACATGACTCAGG	-4.22769	5
>sgRNA_145	ACCGAGTTCAGACACGACTC	GCAGAATTCCGACATGACTCAGG	-7.47186	5
>sgRNA_146	ACCGAGTTCAGACACGATTC	GCAGAATTCCGACATGACTCAGG	-10.3325	6
>sgRNA_147	ACCGAGTTCAGACATGACTC	GCAGAATTCCGACATGACTCAGG	-0.583973	4
>sgRNA_148	ACCGAGTTCAGACATGATTC	GCAGAATTCCGACATGACTCAGG	-3.44463	5
>sgRNA_149	ACCGAGTTCAGGCACGACTC	GCAGAATTCCGACATGACTCAGG	-9.43494	6
>sgRNA_150	ACCGAGTTCAGGCACGATTC	GCAGAATTCCGACATGACTCAGG		7
>sgRNA_151	ACCGAGTTCAGGCATGACTC	GCAGAATTCCGACATGACTCAGG	-2.54705	5
>sgRNA_152	ACCGAGTTCAGGCATGATTC	GCAGAATTCCGACATGACTCAGG	-5.40771	6
>sgRNA_153	ACCGAGTTCCGACACGACTC	GCAGAATTCCGACATGACTCAGG	-0.366317	4
>sgRNA_154	ACCGAGTTCCGACACGATTC	GCAGAATTCCGACATGACTCAGG	-3.22698	5
>sgRNA_155	ACCGAGTTCCGACATGACTC	GCAGAATTCCGACATGACTCAGG	7.52158	3
>sgRNA_156	ACCGAGTTCCGACATGATTC	GCAGAATTCCGACATGACTCAGG	4.66092	4
>sgRNA_157	ACCGAGTTCCGCCACGACTC	GCAGAATTCCGACATGACTCAGG	-8.31714	5
>sgRNA_158	ACCGAGTTCCGCCACGATTC	GCAGAATTCCGACATGACTCAGG	-11.1778	6
>sgRNA_159	ACCGAGTTCCGCCATGACTC	GCAGAATTCCGACATGACTCAGG	-0.429245	4
>sgRNA_160	ACCGAGTTCCGCCATGATTC	GCAGAATTCCGACATGACTCAGG	-3.2899	5
>sgRNA_161	ACCGAGTTCCGGCACGACTC	GCAGAATTCCGACATGACTCAGG	-2.52939	5
>sgRNA_162	ACCGAGTTCCGGCACGATTC	GCAGAATTCCGACATGACTCAGG	-7.69005	6
>sgRNA_163	ACCGAGTTCCGGCATGACTC	GCAGAATTCCGACATGACTCAGG	5.2585	4
>sgRNA_164	ACCGAGTTCCGGCATGATTC	GCAGAATTCCGACATGACTCAGG	0.09784	5
>sgRNA_165	ACCGAGTTCCGTCACGACTC	GCAGAATTCCGACATGACTCAGG	-6.7144	5
>sgRNA_166	ACCGAGTTCCGTCACGATTC	GCAGAATTCCGACATGACTCAGG	-9.57506	6
>sgRNA_167	ACCGAGTTCCGTCATGACTC	GCAGAATTCCGACATGACTCAGG	1.17349	4
>sgRNA_168	ACCGAGTTCCGTCATGATTC	GCAGAATTCCGACATGACTCAGG	-1.68717	5
>sgRNA_169	ACCGAGTTTAGACACGACTC	GCAGAATTCCGACATGACTCAGG	-12.2318	6
>sgRNA_170	ACCGAGTTTAGACACGATTC	GCAGAATTCCGACATGACTCAGG		7
>sgRNA_171	ACCGAGTTTAGACATGACTC	GCAGAATTCCGACATGACTCAGG	-5.24394	5
>sgRNA_172	ACCGAGTTTAGACATGATTC	GCAGAATTCCGACATGACTCAGG	-8.1046	6
>sgRNA_173	ACCGAGTTTAGGCACGACTC	GCAGAATTCCGACATGACTCAGG		7
>sgRNA_174	ACCGAGTTTAGGCACGATTC	GCAGAATTCCGACATGACTCAGG		8
>sgRNA_175	ACCGAGTTTAGGCATGACTC	GCAGAATTCCGACATGACTCAGG	-7.20701	6
>sgRNA_176	ACCGAGTTTAGGCATGATTC	GCAGAATTCCGACATGACTCAGG		7
>sgRNA_177	ACCGAGTTTCGACACGACTC	GCAGAATTCCGACATGACTCAGG	-3.90034	5
>sgRNA_178	ACCGAGTTTCGACACGATTC	GCAGAATTCCGACATGACTCAGG	-7.061	6
>sgRNA_179	ACCGAGTTTCGACATGACTC	GCAGAATTCCGACATGACTCAGG	3.08756	4
>sgRNA_180	ACCGAGTTTCGACATGATTC	GCAGAATTCCGACATGACTCAGG	0.226896	5
>sgRNA_181	ACCGAGTTTCGCCACGACTC	GCAGAATTCCGACATGACTCAGG	-11.8512	6
>sgRNA_182	ACCGAGTTTCGCCACGATTC	GCAGAATTCCGACATGACTCAGG		7
>sgRNA_183	ACCGAGTTTCGCCATGACTC	GCAGAATTCCGACATGACTCAGG	-4.86326	5
>sgRNA_184	ACCGAGTTTCGCCATGATTC	GCAGAATTCCGACATGACTCAGG	-7.72392	6
>sgRNA_185	ACCGAGTTTCGGCACGACTC	GCAGAATTCCGACATGACTCAGG	-6.76341	6
>sgRNA_186	ACCGAGTTTCGGCACGATTC	GCAGAATTCCGACATGACTCAGG		7
>sgRNA_187	ACCGAGTTTCGGCATGACTC	GCAGAATTCCGACATGACTCAGG	1.02448	5
>sgRNA_188	ACCGAGTTTCGGCATGATTC	GCAGAATTCCGACATGACTCAGG	-4.13618	6
>sgRNA_189	ACCGAGTTTCGTCACGACTC	GCAGAATTCCGACATGACTCAGG	-10.2484	6
>sgRNA_190	ACCGAGTTTCGTCACGATTC	GCAGAATTCCGACATGACTCAGG		7
>sgRNA_191	ACCGAGTTTCGTCATGACTC	GCAGAATTCCGACATGACTCAGG	-3.26053	5
>sgRNA_192	ACCGAGTTTCGTCATGATTC	GCAGAATTCCGACATGACTCAGG	-6.12119	6
>sgRNA_193	ACGGAATTCAGACACGACTC	GCAGAATTCCGACATGACTCAGG	2.4496	4
>sgRNA_194	ACGGAATTCAGACACGATTC	GCAGAATTCCGACATGACTCAGG	-2.71106	5
>sgRNA_195	ACGGAATTCAGACATGACTC	GCAGAATTCCGACATGACTCAGG	9.9375	3
>sgRNA_196	ACGGAATTCAGACATGATTC	GCAGAATTCCGACATGACTCAGG	4.37684	4
>sgRNA_197	ACGGAATTCAGGCACGACTC	GCAGAATTCCGACATGACTCAGG	0.486528	5
>sgRNA_198	ACGGAATTCAGGCACGATTC	GCAGAATTCCGACATGACTCAGG	-4.67413	6
>sgRNA_199	ACGGAATTCAGGCATGACTC	GCAGAATTCCGACATGACTCAGG	7.97442	4
>sgRNA_200	ACGGAATTCAGGCATGATTC	GCAGAATTCCGACATGACTCAGG	2.41376	5
>sgRNA_201	ACGGAATTCCGACACGACTC	GCAGAATTCCGACATGACTCAGG	6.85515	3
>sgRNA_202	ACGGAATTCCGACACGATTC	GCAGAATTCCGACATGACTCAGG	1.69449	4
>sgRNA_203	ACGGAATTCCGACATGACTC	GCAGAATTCCGACATGACTCAGG	14.643	2
>sgRNA_204	ACGGAATTCCGACATGATTC	GCAGAATTCCGACATGACTCAGG	9.48238	3
>sgRNA_205	ACGGAATTCCGCCACGACTC	GCAGAATTCCGACATGACTCAGG	-1.09567	4
>sgRNA_206	ACGGAATTCCGCCACGATTC	GCAGAATTCCGACATGACTCAGG	-6.25633	5
>sgRNA_207	ACGGAATTCCGCCATGACTC	GCAGAATTCCGACATGACTCAGG	6.69222	3
>sgRNA_208	ACGGAATTCCGCCATGATTC	GCAGAATTCCGACATGACTCAGG	1.53156	4
>sgRNA_209	ACGGAATTCCGGCACGACTC	GCAGAATTCCGACATGACTCAGG	4.39208	4
>sgRNA_210	ACGGAATTCCGGCACGATTC	GCAGAATTCCGACATGACTCAGG	-0.768584	5
>sgRNA_211	ACGGAATTCCGGCATGACTC	GCAGAATTCCGACATGACTCAGG	12.18	3
>sgRNA_212	ACGGAATTCCGGCATGATTC	GCAGAATTCCGACATGACTCAGG	7.01931	4
>sgRNA_213	ACGGAATTCCGTCACGACTC	GCAGAATTCCGACATGACTCAGG	-0.192935	4
>sgRNA_214	ACGGAATTCCGTCACGATTC	GCAGAATTCCGACATGACTCAGG	-5.35359	5
>sgRNA_215	ACGGAATTCCGTCATGACTC	GCAGAATTCCGACATGACTCAGG	7.59496	3
>sgRNA_216	ACGGAATTCCGTCATGATTC	GCAGAATTCCGACATGACTCAGG	2.4343	4
>sgRNA_217	ACGGAATTTAGACACGACTC	GCAGAATTCCGACATGACTCAGG	-2.31036	5
>sgRNA_218	ACGGAATTTAGACACGATTC	GCAGAATTCCGACATGACTCAGG	-7.47102	6
>sgRNA_219	ACGGAATTTAGACATGACTC	GCAGAATTCCGACATGACTCAGG	5.47753	4
>sgRNA_220	ACGGAATTTAGACATGATTC	GCAGAATTCCGACATGACTCAGG	-0.283129	5
>sgRNA_221	ACGGAATTTAGGCACGACTC	GCAGAATTCCGACATGACTCAGG	-4.27344	6
>sgRNA_222	ACGGAATTTAGGCACGATTC	GCAGAATTCCGACATGACTCAGG		7
>sgRNA_223	ACGGAATTTAGGCATGACTC	GCAGAATTCCGACATGACTCAGG	3.51445	5
>sgRNA_224	ACGGAATTTAGGCATGATTC	GCAGAATTCCGACATGACTCAGG	-2.2462	6
>sgRNA_225	ACGGAATTTCGACACGACTC	GCAGAATTCCGACATGACTCAGG	6.02113	4
>sgRNA_226	ACGGAATTTCGACACGATTC	GCAGAATTCCGACATGACTCAGG	0.860472	5
>sgRNA_227	ACGGAATTTCGACATGACTC	GCAGAATTCCGACATGACTCAGG	13.809	3
>sgRNA_228	ACGGAATTTCGACATGATTC	GCAGAATTCCGACATGACTCAGG	8.04836	4
>sgRNA_229	ACGGAATTTCGCCACGACTC	GCAGAATTCCGACATGACTCAGG	-2.02969	5
>sgRNA_230	ACGGAATTTCGCCACGATTC	GCAGAATTCCGACATGACTCAGG	-7.19035	6
>sgRNA_231	ACGGAATTTCGCCATGACTC	GCAGAATTCCGACATGACTCAGG	5.7582	4
>sgRNA_232	ACGGAATTTCGCCATGATTC	GCAGAATTCCGACATGACTCAGG	0.0975437	5
>sgRNA_233	ACGGAATTTCGGCACGACTC	GCAGAATTCCGACATGACTCAGG	3.65806	5
>sgRNA_234	ACGGAATTTCGGCACGATTC	GCAGAATTCCGACATGACTCAGG	-1.5026	6
>sgRNA_235	ACGGAATTTCGGCATGACTC	GCAGAATTCCGACATGACTCAGG	11.4459	4
>sgRNA_236	ACGGAATTTCGGCATGATTC	GCAGAATTCCGACATGACTCAGG	6.08529	5
>sgRNA_237	ACGGAATTTCGTCACGACTC	GCAGAATTCCGACATGACTCAGG	-0.926954	5
>sgRNA_238	ACGGAATTTCGTCACGATTC	GCAGAATTCCGACATGACTCAGG	-6.08761	6
>sgRNA_239	ACGGAATTTCGTCATGACTC	GCAGAATTCCGACATGACTCAGG	6.86094	4
>sgRNA_240	ACGGAATTTCGTCATGATTC	GCAGAATTCCGACATGACTCAGG	1.70028	5
>sgRNA_241	ACGGAGTTCAGACACGACTC	GCAGAATTCCGACATGACTCAGG	-1.54389	5
>sgRNA_242	ACGGAGTTCAGACACGATTC	GCAGAATTCCGACATGACTCAGG	-4.60455	6
>sgRNA_243	ACGGAGTTCAGACATGACTC	GCAGAATTCCGACATGACTCAGG	5.344	4
>sgRNA_244	ACGGAGTTCAGACATGATTC	GCAGAATTCCGACATGACTCAGG	2.48334	5
>sgRNA_245	ACGGAGTTCAGGCACGACTC	GCAGAATTCCGACATGACTCAGG	-3.50697	6
>sgRNA_246	ACGGAGTTCAGGCACGATTC	GCAGAATTCCGACATGACTCAGG		7
>sgRNA_247	ACGGAGTTCAGGCATGACTC	GCAGAATTCCGACATGACTCAGG	3.38092	5
>sgRNA_248	ACGGAGTTCAGGCATGATTC	GCAGAATTCCGACATGACTCAGG	0.520263	6
>sgRNA_249	ACGGAGTTCCGACACGACTC	GCAGAATTCCGACATGACTCAGG	4.96165	4
>sgRNA_250	ACGGAGTTCCGACACGATTC	GCAGAATTCCGACATGACTCAGG	-0.199005	5
>sgRNA_251	ACGGAGTTCCGACATGACTC	GCAGAATTCCGACATGACTCAGG	12.7495	3
>sgRNA_252	ACGGAGTTCCGACATGATTC	GCAGAATTCCGACATGACTCAGG	7.58889	4
>sgRNA_253	ACGGAGTTCCGCCACGACTC	GCAGAATTCCGACATGACTCAGG	-2.98917	5
>sgRNA_254	ACGGAGTTCCGCCACGATTC	GCAGAATTCCGACATGACTCAGG	-8.14983	6
>sgRNA_255	ACGGAGTTCCGCCATGACTC	GCAGAATTCCGACATGACTCAGG	4.79873	4
>sgRNA_256	ACGGAGTTCCGCCATGATTC	GCAGAATTCCGACATGACTCAGG	-0.361934	5
>sgRNA_257	ACGGAGTTCCGGCACGACTC	GCAGAATTCCGACATGACTCAGG	2.49858	5
>sgRNA_258	ACGGAGTTCCGGCACGATTC	GCAGAATTCCGACATGACTCAGG	-2.66208	6
>sgRNA_259	ACGGAGTTCCGGCATGACTC	GCAGAATTCCGACATGACTCAGG	10.2865	4
>sgRNA_260	ACGGAGTTCCGGCATGATTC	GCAGAATTCCGACATGACTCAGG	5.12581	5
>sgRNA_261	ACGGAGTTCCGTCACGACTC	GCAGAATTCCGACATGACTCAGG	-2.08643	5
>sgRNA_262	ACGGAGTTCCGTCACGATTC	GCAGAATTCCGACATGACTCAGG	-7.24709	6
>sgRNA_263	ACGGAGTTCCGTCATGACTC	GCAGAATTCCGACATGACTCAGG	5.70146	4
>sgRNA_264	ACGGAGTTCCGTCATGATTC	GCAGAATTCCGACATGACTCAGG	0.540801	5
>sgRNA_265	ACGGAGTTTAGACACGACTC	GCAGAATTCCGACATGACTCAGG	-6.30386	6
>sgRNA_266	ACGGAGTTTAGACACGATTC	GCAGAATTCCGACATGACTCAGG		7
>sgRNA_267	ACGGAGTTTAGACATGACTC	GCAGAATTCCGACATGACTCAGG	0.684034	5
>sgRNA_268	ACGGAGTTTAGACATGATTC	GCAGAATTCCGACATGACTCAGG	-2.17663	6
>sgRNA_269	ACGGAGTTTAGGCACGACTC	GCAGAATTCCGACATGACTCAGG		7
>sgRNA_270	ACGGAGTTTAGGCACGATTC	GCAGAATTCCGACATGACTCAGG		8
>sgRNA_271	ACGGAGTTTAGGCATGACTC	GCAGAATTCCGACATGACTCAGG	-1.27904	6
>sgRNA_272	ACGGAGTTTAGGCATGATTC	GCAGAATTCCGACATGACTCAGG		7
>sgRNA_273	ACGGAGTTTCGACACGACTC	GCAGAATTCCGACATGACTCAGG	2.02764	5
>sgRNA_274	ACGGAGTTTCGACACGATTC	GCAGAATTCCGACATGACTCAGG	-1.03302	6
>sgRNA_275	ACGGAGTTTCGACATGACTC	GCAGAATTCCGACATGACTCAGG	9.01553	4
>sgRNA_276	ACGGAGTTTCGACATGATTC	GCAGAATTCCGACATGACTCAGG	6.15487	5
>sgRNA_277	ACGGAGTTTCGCCACGACTC	GCAGAATTCCGACATGACTCAGG	-5.92319	6
>sgRNA_278	ACGGAGTTTCGCCACGATTC	GCAGAATTCCGACATGACTCAGG		7
>sgRNA_279	ACGGAGTTTCGCCATGACTC	GCAGAATTCCGACATGACTCAGG	1.06471	5
>sgRNA_280	ACGGAGTTTCGCCATGATTC	GCAGAATTCCGACATGACTCAGG	-1.79595	6
>sgRNA_281	ACGGAGTTTCGGCACGACTC	GCAGAATTCCGACATGACTCAGG	0.0645594	6
>sgRNA_282	ACGGAGTTTCGGCACGATTC	GCAGAATTCCGACATGACTCAGG		7
>sgRNA_283	ACGGAGTTTCGGCATGACTC	GCAGAATTCCGACATGACTCAGG	7.05245	5
>sgRNA_284	ACGGAGTTTCGGCATGATTC	GCAGAATTCCGACATGACTCAGG	4.19179	6
>sgRNA_285	ACGGAGTTTCGTCACGACTC	GCAGAATTCCGACATGACTCAGG	-4.32045	6
>sgRNA_286	ACGGAGTTTCGTCACGATTC	GCAGAATTCCGACATGACTCAGG		7
>sgRNA_287	ACGGAGTTTCGTCATGACTC	GCAGAATTCCGACATGACTCAGG	2.66744	5
>sgRNA_288	ACGGAGTTTCGTCATGATTC	GCAGAATTCCGACATGACTCAGG	-0.193218	6
>sgRNA_289	ACTGAATTCAGACACGACTC	GCAGAATTCCGACATGACTCAGG	-4.12738	4
>sgRNA_290	ACTGAATTCAGACACGATTC	GCAGAATTCCGACATGACTCAGG	-9.28804	5
>sgRNA_291	ACTGAATTCAGACATGACTC	GCAGAATTCCGACATGACTCAGG	3.66051	3
>sgRNA_292	ACTGAATTCAGACATGATTC	GCAGAATTCCGACATGACTCAGG	-1.50015	4
>sgRNA_293	ACTGAATTCAGGCACGACTC	GCAGAATTCCGACATGACTCAGG	-6.59045	5
>sgRNA_294	ACTGAATTCAGGCACGATTC	GCAGAATTCCGACATGACTCAGG	-11.7511	6
>sgRNA_295	ACTGAATTCAGGCATGACTC	GCAGAATTCCGACATGACTCAGG	1.19744	4
>sgRNA_296	ACTGAATTCAGGCATGATTC	GCAGAATTCCGACATGACTCAGG	-3.96322	5
>sgRNA_297	ACTGAATTCCGACACGACTC	GCAGAATTCCGACATGACTCAGG	4.17817	3
>sgRNA_298	ACTGAATTCCGACACGATTC	GCAGAATTCCGACATGACTCAGG	-0.982489	4
>sgRNA_299	ACTGAATTCCGACATGACTC	GCAGAATTCCGACATGACTCAGG	11.9661	2
>sgRNA_300	ACTGAATTCCGACATGATTC	GCAGAATTCCGACATGACTCAGG	6.8054	3
>sgRNA_301	ACTGAATTCCGCCACGACTC	GCAGAATTCCGACATGACTCAGG	-3.77265	4
>sgRNA_302	ACTGAATTCCGCCACGATTC	GCAGAATTCCGACATGACTCAGG	-8.93331	5
>sgRNA_303	ACTGAATTCCGCCATGACTC	GCAGAATTCCGACATGACTCAGG	4.01524	3
>sgRNA_304	ACTGAATTCCGCCATGATTC	GCAGAATTCCGACATGACTCAGG	-1.14542	4
>sgRNA_305	ACTGAATTCCGGCACGACTC	GCAGAATTCCGACATGACTCAGG	1.81509	4
>sgRNA_306	ACTGAATTCCGGCACGATTC	GCAGAATTCCGACATGACTCAGG	-3.34557	5
>sgRNA_307	ACTGAATTCCGGCATGACTC	GCAGAATTCCGACATGACTCAGG	9.60299	3
>sgRNA_308	ACTGAATTCCGGCATGATTC	GCAGAATTCCGACATGACTCAGG	4.44233	4
>sgRNA_309	ACTGAATTCCGTCACGACTC	GCAGAATTCCGACATGACTCAGG	-2.16992	4
>sgRNA_310	ACTGAATTCCGTCACGATTC	GCAGAATTCCGACATGACTCAGG	-7.33058	5
>sgRNA_311	ACTGAATTCCGTCATGACTC	GCAGAATTCCGACATGACTCAGG	5.61798	3
>sgRNA_312	ACTGAATTCCGTCATGATTC	GCAGAATTCCGACATGACTCAGG	0.457317	4
>sgRNA_313	ACTGAATTTAGACACGACTC	GCAGAATTCCGACATGACTCAGG	-7.68734	5
>sgRNA_314	ACTGAATTTAGACACGATTC	GCAGAATTCCGACATGACTCAGG	-12.848	6
>sgRNA_315	ACTGAATTTAGACATGACTC	GCAGAATTCCGACATGACTCAGG	0.100549	4
>sgRNA_316	ACTGAATTTAGACATGATTC	GCAGAATTCCGACATGACTCAGG	-5.66011	5
>sgRNA_317	ACTGAATTTAGGCACGACTC	GCAGAATTCCGACATGACTCAGG	-9.65042	6
>sgRNA_318	ACTGAATTTAGGCACGATTC	GCAGAATTCCGACATGACTCAGG		7
>sgRNA_319	ACTGAATTTAGGCATGACTC	GCAGAATTCCGACATGACTCAGG	-1.86253	5
>sgRNA_320	ACTGAATTTAGGCATGATTC	GCAGAATTCCGACATGACTCAGG	-7.62319	6
>sgRNA_321	ACTGAATTTCGACACGACTC	GCAGAATTCCGACATGACTCAGG	0.644151	4
>sgRNA_322	ACTGAATTTCGACACGATTC	GCAGAATTCCGACATGACTCAGG	-4.51651	5
>sgRNA_323	ACTGAATTTCGACATGACTC	GCAGAATTCCGACATGACTCAGG	8.43204	3
>sgRNA_324	ACTGAATTTCGACATGATTC	GCAGAATTCCGACATGACTCAGG	2.67138	4
>sgRNA_325	ACTGAATTTCGCCACGACTC	GCAGAATTCCGACATGACTCAGG	-7.30667	5
>sgRNA_326	ACTGAATTTCGCCACGATTC	GCAGAATTCCGACATGACTCAGG	-12.4673	6
>sgRNA_327	ACTGAATTTCGCCATGACTC	GCAGAATTCCGACATGACTCAGG	0.481222	4
>sgRNA_328	ACTGAATTTCGCCATGATTC	GCAGAATTCCGACATGACTCAGG	-5.27944	5
>sgRNA_329	ACTGAATTTCGGCACGACTC	GCAGAATTCCGACATGACTCAGG	-2.41892	5
>sgRNA_330	ACTGAATTTCGGCACGATTC	GCAGAATTCCGACATGACTCAGG	-7.57958	6
>sgRNA_331	ACTGAATTTCGGCATGACTC	GCAGAATTCCGACATGACTCAGG	5.36897	4
>sgRNA_332	ACTGAATTTCGGCATGATTC	GCAGAATTCCGACATGACTCAGG	0.208307	5
>sgRNA_333	ACTGAATTTCGTCACGACTC	GCAGAATTCCGACATGACTCAGG	-5.70394	5
>sgRNA_334	ACTGAATTTCGTCACGATTC	GCAGAATTCCGACATGACTCAGG	-10.8646	6
>sgRNA_335	ACTGAATTTCGTCATGACTC	GCAGAATTCCGACATGACTCAGG	2.08396	4
>sgRNA_336	ACTGAATTTCGTCATGATTC	GCAGAATTCCGACATGACTCAGG	-3.6767	5
>sgRNA_337	ACTGAGTTCAGACACGACTC	GCAGAATTCCGACATGACTCAGG	-6.92087	5
>sgRNA_338	ACTGAGTTCAGACACGATTC	GCAGAATTCCGACATGACTCAGG	-11.1815	6
>sgRNA_339	ACTGAGTTCAGACATGACTC	GCAGAATTCCGACATGACTCAGG	-0.0329824	4
>sgRNA_340	ACTGAGTTCAGACATGATTC	GCAGAATTCCGACATGACTCAGG	-3.39364	5
>sgRNA_341	ACTGAGTTCAGGCACGACTC	GCAGAATTCCGACATGACTCAGG	-8.88395	6
>sgRNA_342	ACTGAGTTCAGGCACGATTC	GCAGAATTCCGACATGACTCAGG		7
>sgRNA_343	ACTGAGTTCAGGCATGACTC	GCAGAATTCCGACATGACTCAGG	-1.99606	5
>sgRNA_344	ACTGAGTTCAGGCATGATTC	GCAGAATTCCGACATGACTCAGG	-5.85672	6
>sgRNA_345	ACTGAGTTCCGACACGACTC	GCAGAATTCCGACATGACTCAGG	0.184673	4
>sgRNA_346	ACTGAGTTCCGACACGATTC	GCAGAATTCCGACATGACTCAGG	-2.87599	5
>sgRNA_347	ACTGAGTTCCGACATGACTC	GCAGAATTCCGACATGACTCAGG	8.07257	3
>sgRNA_348	ACTGAGTTCCGACATGATTC	GCAGAATTCCGACATGACTCAGG	4.91191	4
>sgRNA_349	ACTGAGTTCCGCCACGACTC	GCAGAATTCCGACATGACTCAGG	-7.76615	5
>sgRNA_350	ACTGAGTTCCGCCACGATTC	GCAGAATTCCGACATGACTCAGG	-10.8268	6
>sgRNA_351	ACTGAGTTCCGCCATGACTC	GCAGAATTCCGACATGACTCAGG	0.121745	4
>sgRNA_352	ACTGAGTTCCGCCATGATTC	GCAGAATTCCGACATGACTCAGG	-3.03891	5
>sgRNA_353	ACTGAGTTCCGGCACGACTC	GCAGAATTCCGACATGACTCAGG	-1.7784	5
>sgRNA_354	ACTGAGTTCCGGCACGATTC	GCAGAATTCCGACATGACTCAGG	-5.23906	6
>sgRNA_355	ACTGAGTTCCGGCATGACTC	GCAGAATTCCGACATGACTCAGG	6.10949	4
>sgRNA_356	ACTGAGTTCCGGCATGATTC	GCAGAATTCCGACATGACTCAGG	2.54883	5
>sgRNA_357	ACTGAGTTCCGTCACGACTC	GCAGAATTCCGACATGACTCAGG	-6.16341	5
>sgRNA_358	ACTGAGTTCCGTCACGATTC	GCAGAATTCCGACATGACTCAGG	-9.62407	6
>sgRNA_359	ACTGAGTTCCGTCATGACTC	GCAGAATTCCGACATGACTCAGG	1.72448	4
>sgRNA_360	ACTGAGTTCCGTCATGATTC	GCAGAATTCCGACATGACTCAGG	-1.93618	5
>sgRNA_361	ACTGAGTTTAGACACGACTC	GCAGAATTCCGACATGACTCAGG	-11.6808	6
>sgRNA_362	ACTGAGTTTAGACACGATTC	GCAGAATTCCGACATGACTCAGG		7
>sgRNA_363	ACTGAGTTTAGACATGACTC	GCAGAATTCCGACATGACTCAGG	-4.69295	5
>sgRNA_364	ACTGAGTTTAGACATGATTC	GCAGAATTCCGACATGACTCAGG	-7.55361	6
>sgRNA_365	ACTGAGTTTAGGCACGACTC	GCAGAATTCCGACATGACTCAGG		7
>sgRNA_366	ACTGAGTTTAGGCACGATTC	GCAGAATTCCGACATGACTCAGG		8
>sgRNA_367	ACTGAGTTTAGGCATGACTC	GCAGAATTCCGACATGACTCAGG	-6.65602	6
>sgRNA_368	ACTGAGTTTAGGCATGATTC	GCAGAATTCCGACATGACTCAGG		7
>sgRNA_369	ACTGAGTTTCGACACGACTC	GCAGAATTCCGACATGACTCAGG	-3.34935	5
>sgRNA_370	ACTGAGTTTCGACACGATTC	GCAGAATTCCGACATGACTCAGG	-6.41001	6
>sgRNA_371	ACTGAGTTTCGACATGACTC	GCAGAATTCCGACATGACTCAGG	3.63855	4
>sgRNA_372	ACTGAGTTTCGACATGATTC	GCAGAATTCCGACATGACTCAGG	0.777887	5
>sgRNA_373	ACTGAGTTTCGCCACGACTC	GCAGAATTCCGACATGACTCAGG	-11.3002	6
>sgRNA_374	ACTGAGTTTCGCCACGATTC	GCAGAATTCCGACATGACTCAGG		7
>sgRNA_375	ACTGAGTTTCGCCATGACTC	GCAGAATTCCGACATGACTCAGG	-4.31227	5
>sgRNA_376	ACTGAGTTTCGCCATGATTC	GCAGAATTCCGACATGACTCAGG	-7.17293	6
>sgRNA_377	ACTGAGTTTCGGCACGACTC	GCAGAATTCCGACATGACTCAGG	-5.31242	6
>sgRNA_378	ACTGAGTTTCGGCACGATTC	GCAGAATTCCGACATGACTCAGG		7
>sgRNA_379	ACTGAGTTTCGGCATGACTC	GCAGAATTCCGACATGACTCAGG	1.67547	5
>sgRNA_380	ACTGAGTTTCGGCATGATTC	GCAGAATTCCGACATGACTCAGG	-1.68519	6
>sgRNA_381	ACTGAGTTTCGTCACGACTC	GCAGAATTCCGACATGACTCAGG	-9.69743	6
>sgRNA_382	ACTGAGTTTCGTCACGATTC	GCAGAATTCCGACATGACTCAGG		7
>sgRNA_383	ACTGAGTTTCGTCATGACTC	GCAGAATTCCGACATGACTCAGG	-2.70954	5
>sgRNA_384	ACTGAGTTTCGTCATGATTC	GCAGAATTCCGACATGACTCAGG	-5.5702	6
