# Supplementary material for: Precise and efficient insertion of A673T mutation in APP gene using MSYM
Source: Genes Dis. 2023 Oct 27;11(6):101154. doi: 10.1016/j.gendis.2023.101154 (PMC11320440; doi:10.1016/j.gendis.2023.101154)
Supplement: Multimedia component 5 [file mmc5.xls]

## Sheet: Sheet1
Table S4. CRISPR-off scores between target sequence and gRNA with different numbers of synonymous mutations.
name	sgRNA_seq	target_WT_seq	CRISPRoff_score	mismatchs
seq0	GCAGAATTCCGACATGACTCAGG	GCAGAATTCCGACATGACTC	23.2337	0
seq1	GCAGAATTCCGACATGACTCAGG	GCAGAATTCAGACACGACTC	13.4723	2
seq2	GCAGAATTCCGACATGACTCAGG	GCAGAATTCAGACACGATTC	4.25146	3
seq3	GCAGAATTCCGACATGACTCAGG	GCAGAATTCAGACATGACTC	16.6393	1
seq4	GCAGAATTCCGACATGACTCAGG	GCAGAATTCAGACATGATTC	7.41854	2
seq5	GCAGAATTCCGACATGACTCAGG	GCAGAATTCAGGCACGACTC	4.46958	3
seq6	GCAGAATTCCGACATGACTCAGG	GCAGAATTCAGGCACGATTC	-4.75123	4
seq7	GCAGAATTCCGACATGACTCAGG	GCAGAATTCAGGCATGACTC	7.63666	2
seq8	GCAGAATTCCGACATGACTCAGG	GCAGAATTCAGGCATGATTC	-1.58415	3
seq9	GCAGAATTCCGACATGACTCAGG	GCAGAATTCCGACACGACTC	20.0666	1
seq10	GCAGAATTCCGACATGACTCAGG	GCAGAATTCCGACACGATTC	10.8458	2
seq11	GCAGAATTCCGACATGACTCAGG	GCAGAATTCCGACATGACTC	23.2337	0
seq12	GCAGAATTCCGACATGACTCAGG	GCAGAATTCCGACATGATTC	14.0129	1
seq13	GCAGAATTCCGACATGACTCAGG	GCAGAATTCCGCCACGACTC	12.9098	2
seq14	GCAGAATTCCGACATGACTCAGG	GCAGAATTCCGCCACGATTC	3.68897	3
seq15	GCAGAATTCCGACATGACTCAGG	GCAGAATTCCGCCATGACTC	16.0769	1
seq16	GCAGAATTCCGACATGACTCAGG	GCAGAATTCCGCCATGATTC	6.85605	2
seq17	GCAGAATTCCGACATGACTCAGG	GCAGAATTCCGGCACGACTC	11.0639	2
seq18	GCAGAATTCCGACATGACTCAGG	GCAGAATTCCGGCACGATTC	1.84313	3
seq19	GCAGAATTCCGACATGACTCAGG	GCAGAATTCCGGCATGACTC	14.231	1
seq20	GCAGAATTCCGACATGACTCAGG	GCAGAATTCCGGCATGATTC	5.01021	2
seq21	GCAGAATTCCGACATGACTCAGG	GCAGAATTCCGTCACGACTC	12.7461	2
seq22	GCAGAATTCCGACATGACTCAGG	GCAGAATTCCGTCACGATTC	3.52528	3
seq23	GCAGAATTCCGACATGACTCAGG	GCAGAATTCCGTCATGACTC	15.9132	1
seq24	GCAGAATTCCGACATGACTCAGG	GCAGAATTCCGTCATGATTC	6.69237	2
seq25	GCAGAATTCCGACATGACTCAGG	GCAGAATTTAGACACGACTC	8.25089	3
seq26	GCAGAATTCCGACATGACTCAGG	GCAGAATTTAGACACGATTC	-0.969923	4
seq27	GCAGAATTCCGACATGACTCAGG	GCAGAATTTAGACATGACTC	11.418	2
seq28	GCAGAATTCCGACATGACTCAGG	GCAGAATTTAGACATGATTC	2.19716	3
seq29	GCAGAATTCCGACATGACTCAGG	GCAGAATTTAGGCACGACTC	-0.751803	4
seq30	GCAGAATTCCGACATGACTCAGG	GCAGAATTTAGGCACGATTC	-9.97261	5
seq31	GCAGAATTCCGACATGACTCAGG	GCAGAATTTAGGCATGACTC	2.41528	3
seq32	GCAGAATTCCGACATGACTCAGG	GCAGAATTTAGGCATGATTC	-6.80553	4
seq33	GCAGAATTCCGACATGACTCAGG	GCAGAATTTCGACACGACTC	13.2238	2
seq34	GCAGAATTCCGACATGACTCAGG	GCAGAATTTCGACACGATTC	4.00304	3
seq35	GCAGAATTCCGACATGACTCAGG	GCAGAATTTCGACATGACTC	16.3909	1
seq36	GCAGAATTCCGACATGACTCAGG	GCAGAATTTCGACATGATTC	7.17012	2
seq37	GCAGAATTCCGACATGACTCAGG	GCAGAATTTCGCCACGACTC	6.067	3
seq38	GCAGAATTCCGACATGACTCAGG	GCAGAATTTCGCCACGATTC	-3.15381	4
seq39	GCAGAATTCCGACATGACTCAGG	GCAGAATTTCGCCATGACTC	9.23409	2
seq40	GCAGAATTCCGACATGACTCAGG	GCAGAATTTCGCCATGATTC	0.0132766	3
seq41	GCAGAATTCCGACATGACTCAGG	GCAGAATTTCGGCACGACTC	4.22116	3
seq42	GCAGAATTCCGACATGACTCAGG	GCAGAATTTCGGCACGATTC	-4.99965	4
seq43	GCAGAATTCCGACATGACTCAGG	GCAGAATTTCGGCATGACTC	7.38824	2
seq44	GCAGAATTCCGACATGACTCAGG	GCAGAATTTCGGCATGATTC	-1.83257	3
seq45	GCAGAATTCCGACATGACTCAGG	GCAGAATTTCGTCACGACTC	5.90331	3
seq46	GCAGAATTCCGACATGACTCAGG	GCAGAATTTCGTCACGATTC	-3.3175	4
seq47	GCAGAATTCCGACATGACTCAGG	GCAGAATTTCGTCATGACTC	9.0704	2
seq48	GCAGAATTCCGACATGACTCAGG	GCAGAATTTCGTCATGATTC	-0.150413	3
seq49	GCAGAATTCCGACATGACTCAGG	GCAGAGTTCAGACACGACTC	7.41229	3
seq50	GCAGAATTCCGACATGACTCAGG	GCAGAGTTCAGACACGATTC	-1.80852	4
seq51	GCAGAATTCCGACATGACTCAGG	GCAGAGTTCAGACATGACTC	10.5794	2
seq52	GCAGAATTCCGACATGACTCAGG	GCAGAGTTCAGACATGATTC	1.35856	3
seq53	GCAGAATTCCGACATGACTCAGG	GCAGAGTTCAGGCACGACTC	-1.5904	4
seq54	GCAGAATTCCGACATGACTCAGG	GCAGAGTTCAGGCACGATTC	-10.8112	5
seq55	GCAGAATTCCGACATGACTCAGG	GCAGAGTTCAGGCATGACTC	1.57668	3
seq56	GCAGAATTCCGACATGACTCAGG	GCAGAGTTCAGGCATGATTC	-7.64413	4
seq57	GCAGAATTCCGACATGACTCAGG	GCAGAGTTCCGACACGACTC	14.0066	2
seq58	GCAGAATTCCGACATGACTCAGG	GCAGAGTTCCGACACGATTC	4.78584	3
seq59	GCAGAATTCCGACATGACTCAGG	GCAGAGTTCCGACATGACTC	17.1737	1
seq60	GCAGAATTCCGACATGACTCAGG	GCAGAGTTCCGACATGATTC	7.95292	2
seq61	GCAGAATTCCGACATGACTCAGG	GCAGAGTTCCGCCACGACTC	6.8498	3
seq62	GCAGAATTCCGACATGACTCAGG	GCAGAGTTCCGCCACGATTC	-2.37101	4
seq63	GCAGAATTCCGACATGACTCAGG	GCAGAGTTCCGCCATGACTC	10.0169	2
seq64	GCAGAATTCCGACATGACTCAGG	GCAGAGTTCCGCCATGATTC	0.796077	3
seq65	GCAGAATTCCGACATGACTCAGG	GCAGAGTTCCGGCACGACTC	5.00396	3
seq66	GCAGAATTCCGACATGACTCAGG	GCAGAGTTCCGGCACGATTC	-4.21685	4
seq67	GCAGAATTCCGACATGACTCAGG	GCAGAGTTCCGGCATGACTC	8.17104	2
seq68	GCAGAATTCCGACATGACTCAGG	GCAGAGTTCCGGCATGATTC	-1.04977	3
seq69	GCAGAATTCCGACATGACTCAGG	GCAGAGTTCCGTCACGACTC	6.68611	3
seq70	GCAGAATTCCGACATGACTCAGG	GCAGAGTTCCGTCACGATTC	-2.5347	4
seq71	GCAGAATTCCGACATGACTCAGG	GCAGAGTTCCGTCATGACTC	9.8532	2
seq72	GCAGAATTCCGACATGACTCAGG	GCAGAGTTCCGTCATGATTC	0.632388	3
seq73	GCAGAATTCCGACATGACTCAGG	GCAGAGTTTAGACACGACTC	2.19091	4
seq74	GCAGAATTCCGACATGACTCAGG	GCAGAGTTTAGACACGATTC	-7.0299	5
seq75	GCAGAATTCCGACATGACTCAGG	GCAGAGTTTAGACATGACTC	5.35799	3
seq76	GCAGAATTCCGACATGACTCAGG	GCAGAGTTTAGACATGATTC	-3.86282	4
seq77	GCAGAATTCCGACATGACTCAGG	GCAGAGTTTAGGCACGACTC	-6.81178	5
seq78	GCAGAATTCCGACATGACTCAGG	GCAGAGTTTAGGCACGATTC	-16.0326	6
seq79	GCAGAATTCCGACATGACTCAGG	GCAGAGTTTAGGCATGACTC	-3.6447	4
seq80	GCAGAATTCCGACATGACTCAGG	GCAGAGTTTAGGCATGATTC	-12.8655	5
seq81	GCAGAATTCCGACATGACTCAGG	GCAGAGTTTCGACACGACTC	7.16387	3
seq82	GCAGAATTCCGACATGACTCAGG	GCAGAGTTTCGACACGATTC	-2.05694	4
seq83	GCAGAATTCCGACATGACTCAGG	GCAGAGTTTCGACATGACTC	10.331	2
seq84	GCAGAATTCCGACATGACTCAGG	GCAGAGTTTCGACATGATTC	1.11014	3
seq85	GCAGAATTCCGACATGACTCAGG	GCAGAGTTTCGCCACGACTC	0.00702506	4
seq86	GCAGAATTCCGACATGACTCAGG	GCAGAGTTTCGCCACGATTC	-9.21378	5
seq87	GCAGAATTCCGACATGACTCAGG	GCAGAGTTTCGCCATGACTC	3.17411	3
seq88	GCAGAATTCCGACATGACTCAGG	GCAGAGTTTCGCCATGATTC	-6.0467	4
seq89	GCAGAATTCCGACATGACTCAGG	GCAGAGTTTCGGCACGACTC	-1.83882	4
seq90	GCAGAATTCCGACATGACTCAGG	GCAGAGTTTCGGCACGATTC	-11.0596	5
seq91	GCAGAATTCCGACATGACTCAGG	GCAGAGTTTCGGCATGACTC	1.32826	3
seq92	GCAGAATTCCGACATGACTCAGG	GCAGAGTTTCGGCATGATTC	-7.89255	4
seq93	GCAGAATTCCGACATGACTCAGG	GCAGAGTTTCGTCACGACTC	-0.156664	4
seq94	GCAGAATTCCGACATGACTCAGG	GCAGAGTTTCGTCACGATTC	-9.37747	5
seq95	GCAGAATTCCGACATGACTCAGG	GCAGAGTTTCGTCATGACTC	3.01042	3
seq96	GCAGAATTCCGACATGACTCAGG	GCAGAGTTTCGTCATGATTC	-6.21039	4
seq97	GCAGAATTCCGACATGACTCAGG	GCCGAATTCAGACACGACTC	6.38495	3
seq98	GCAGAATTCCGACATGACTCAGG	GCCGAATTCAGACACGATTC	-2.83586	4
seq99	GCAGAATTCCGACATGACTCAGG	GCCGAATTCAGACATGACTC	9.55203	2
seq100	GCAGAATTCCGACATGACTCAGG	GCCGAATTCAGACATGATTC	0.331221	3
seq101	GCAGAATTCCGACATGACTCAGG	GCCGAATTCAGGCACGACTC	-2.61774	4
seq102	GCAGAATTCCGACATGACTCAGG	GCCGAATTCAGGCACGATTC	-11.8386	5
seq103	GCAGAATTCCGACATGACTCAGG	GCCGAATTCAGGCATGACTC	0.549342	3
seq104	GCAGAATTCCGACATGACTCAGG	GCCGAATTCAGGCATGATTC	-8.67147	4
seq105	GCAGAATTCCGACATGACTCAGG	GCCGAATTCCGACACGACTC	12.9793	2
seq106	GCAGAATTCCGACATGACTCAGG	GCCGAATTCCGACACGATTC	3.7585	3
seq107	GCAGAATTCCGACATGACTCAGG	GCCGAATTCCGACATGACTC	16.1464	1
seq108	GCAGAATTCCGACATGACTCAGG	GCCGAATTCCGACATGATTC	6.92558	2
seq109	GCAGAATTCCGACATGACTCAGG	GCCGAATTCCGCCACGACTC	5.82246	3
seq110	GCAGAATTCCGACATGACTCAGG	GCCGAATTCCGCCACGATTC	-3.39835	4
seq111	GCAGAATTCCGACATGACTCAGG	GCCGAATTCCGCCATGACTC	8.98955	2
seq112	GCAGAATTCCGACATGACTCAGG	GCCGAATTCCGCCATGATTC	-0.231263	3
seq113	GCAGAATTCCGACATGACTCAGG	GCCGAATTCCGGCACGACTC	3.97662	3
seq114	GCAGAATTCCGACATGACTCAGG	GCCGAATTCCGGCACGATTC	-5.24419	4
seq115	GCAGAATTCCGACATGACTCAGG	GCCGAATTCCGGCATGACTC	7.1437	2
seq116	GCAGAATTCCGACATGACTCAGG	GCCGAATTCCGGCATGATTC	-2.07711	3
seq117	GCAGAATTCCGACATGACTCAGG	GCCGAATTCCGTCACGACTC	5.65877	3
seq118	GCAGAATTCCGACATGACTCAGG	GCCGAATTCCGTCACGATTC	-3.56204	4
seq119	GCAGAATTCCGACATGACTCAGG	GCCGAATTCCGTCATGACTC	8.82586	2
seq120	GCAGAATTCCGACATGACTCAGG	GCCGAATTCCGTCATGATTC	-0.394952	3
seq121	GCAGAATTCCGACATGACTCAGG	GCCGAATTTAGACACGACTC	1.16357	4
seq122	GCAGAATTCCGACATGACTCAGG	GCCGAATTTAGACACGATTC	-8.05724	5
seq123	GCAGAATTCCGACATGACTCAGG	GCCGAATTTAGACATGACTC	4.33065	3
seq124	GCAGAATTCCGACATGACTCAGG	GCCGAATTTAGACATGATTC	-4.89016	4
seq125	GCAGAATTCCGACATGACTCAGG	GCCGAATTTAGGCACGACTC	-7.83912	5
seq126	GCAGAATTCCGACATGACTCAGG	GCCGAATTTAGGCACGATTC	-17.0599	6
seq127	GCAGAATTCCGACATGACTCAGG	GCCGAATTTAGGCATGACTC	-4.67204	4
seq128	GCAGAATTCCGACATGACTCAGG	GCCGAATTTAGGCATGATTC	-13.8928	5
seq129	GCAGAATTCCGACATGACTCAGG	GCCGAATTTCGACACGACTC	6.13653	3
seq130	GCAGAATTCCGACATGACTCAGG	GCCGAATTTCGACACGATTC	-3.08428	4
seq131	GCAGAATTCCGACATGACTCAGG	GCCGAATTTCGACATGACTC	9.30361	2
seq132	GCAGAATTCCGACATGACTCAGG	GCCGAATTTCGACATGATTC	0.082801	3
seq133	GCAGAATTCCGACATGACTCAGG	GCCGAATTTCGCCACGACTC	-1.02032	4
seq134	GCAGAATTCCGACATGACTCAGG	GCCGAATTTCGCCACGATTC	-10.2411	5
seq135	GCAGAATTCCGACATGACTCAGG	GCCGAATTTCGCCATGACTC	2.14677	3
seq136	GCAGAATTCCGACATGACTCAGG	GCCGAATTTCGCCATGATTC	-7.07404	4
seq137	GCAGAATTCCGACATGACTCAGG	GCCGAATTTCGGCACGACTC	-2.86616	4
seq138	GCAGAATTCCGACATGACTCAGG	GCCGAATTTCGGCACGATTC	-12.087	5
seq139	GCAGAATTCCGACATGACTCAGG	GCCGAATTTCGGCATGACTC	0.300922	3
seq140	GCAGAATTCCGACATGACTCAGG	GCCGAATTTCGGCATGATTC	-8.91989	4
seq141	GCAGAATTCCGACATGACTCAGG	GCCGAATTTCGTCACGACTC	-1.184	4
seq142	GCAGAATTCCGACATGACTCAGG	GCCGAATTTCGTCACGATTC	-10.4048	5
seq143	GCAGAATTCCGACATGACTCAGG	GCCGAATTTCGTCATGACTC	1.98308	3
seq144	GCAGAATTCCGACATGACTCAGG	GCCGAATTTCGTCATGATTC	-7.23773	4
seq145	GCAGAATTCCGACATGACTCAGG	GCCGAGTTCAGACACGACTC	0.32497	4
seq146	GCAGAATTCCGACATGACTCAGG	GCCGAGTTCAGACACGATTC	-8.89584	5
seq147	GCAGAATTCCGACATGACTCAGG	GCCGAGTTCAGACATGACTC	3.49205	3
seq148	GCAGAATTCCGACATGACTCAGG	GCCGAGTTCAGACATGATTC	-5.72876	4
seq149	GCAGAATTCCGACATGACTCAGG	GCCGAGTTCAGGCACGACTC	-8.67772	5
seq150	GCAGAATTCCGACATGACTCAGG	GCCGAGTTCAGGCACGATTC	-17.8985	6
seq151	GCAGAATTCCGACATGACTCAGG	GCCGAGTTCAGGCATGACTC	-5.51064	4
seq152	GCAGAATTCCGACATGACTCAGG	GCCGAGTTCAGGCATGATTC	-14.7314	5
seq153	GCAGAATTCCGACATGACTCAGG	GCCGAGTTCCGACACGACTC	6.91933	3
seq154	GCAGAATTCCGACATGACTCAGG	GCCGAGTTCCGACACGATTC	-2.30148	4
seq155	GCAGAATTCCGACATGACTCAGG	GCCGAGTTCCGACATGACTC	10.0864	2
seq156	GCAGAATTCCGACATGACTCAGG	GCCGAGTTCCGACATGATTC	0.865602	3
seq157	GCAGAATTCCGACATGACTCAGG	GCCGAGTTCCGCCACGACTC	-0.237514	4
seq158	GCAGAATTCCGACATGACTCAGG	GCCGAGTTCCGCCACGATTC	-9.45832	5
seq159	GCAGAATTCCGACATGACTCAGG	GCCGAGTTCCGCCATGACTC	2.92957	3
seq160	GCAGAATTCCGACATGACTCAGG	GCCGAGTTCCGCCATGATTC	-6.29124	4
seq161	GCAGAATTCCGACATGACTCAGG	GCCGAGTTCCGGCACGACTC	-2.08336	4
seq162	GCAGAATTCCGACATGACTCAGG	GCCGAGTTCCGGCACGATTC	-11.3042	5
seq163	GCAGAATTCCGACATGACTCAGG	GCCGAGTTCCGGCATGACTC	1.08372	3
seq164	GCAGAATTCCGACATGACTCAGG	GCCGAGTTCCGGCATGATTC	-8.13709	4
seq165	GCAGAATTCCGACATGACTCAGG	GCCGAGTTCCGTCACGACTC	-0.401204	4
seq166	GCAGAATTCCGACATGACTCAGG	GCCGAGTTCCGTCACGATTC	-9.62201	5
seq167	GCAGAATTCCGACATGACTCAGG	GCCGAGTTCCGTCATGACTC	2.76588	3
seq168	GCAGAATTCCGACATGACTCAGG	GCCGAGTTCCGTCATGATTC	-6.45493	4
seq169	GCAGAATTCCGACATGACTCAGG	GCCGAGTTTAGACACGACTC	-4.89641	5
seq170	GCAGAATTCCGACATGACTCAGG	GCCGAGTTTAGACACGATTC	-14.1172	6
seq171	GCAGAATTCCGACATGACTCAGG	GCCGAGTTTAGACATGACTC	-1.72933	4
seq172	GCAGAATTCCGACATGACTCAGG	GCCGAGTTTAGACATGATTC	-10.9501	5
seq173	GCAGAATTCCGACATGACTCAGG	GCCGAGTTTAGGCACGACTC	-13.8991	6
seq174	GCAGAATTCCGACATGACTCAGG	GCCGAGTTTAGGCACGATTC		7
seq175	GCAGAATTCCGACATGACTCAGG	GCCGAGTTTAGGCATGACTC	-10.732	5
seq176	GCAGAATTCCGACATGACTCAGG	GCCGAGTTTAGGCATGATTC	-19.9528	6
seq177	GCAGAATTCCGACATGACTCAGG	GCCGAGTTTCGACACGACTC	0.0765495	4
seq178	GCAGAATTCCGACATGACTCAGG	GCCGAGTTTCGACACGATTC	-9.14426	5
seq179	GCAGAATTCCGACATGACTCAGG	GCCGAGTTTCGACATGACTC	3.24363	3
seq180	GCAGAATTCCGACATGACTCAGG	GCCGAGTTTCGACATGATTC	-5.97718	4
seq181	GCAGAATTCCGACATGACTCAGG	GCCGAGTTTCGCCACGACTC	-7.08029	5
seq182	GCAGAATTCCGACATGACTCAGG	GCCGAGTTTCGCCACGATTC	-16.3011	6
seq183	GCAGAATTCCGACATGACTCAGG	GCCGAGTTTCGCCATGACTC	-3.91321	4
seq184	GCAGAATTCCGACATGACTCAGG	GCCGAGTTTCGCCATGATTC	-13.134	5
seq185	GCAGAATTCCGACATGACTCAGG	GCCGAGTTTCGGCACGACTC	-8.92614	5
seq186	GCAGAATTCCGACATGACTCAGG	GCCGAGTTTCGGCACGATTC	-18.1469	6
seq187	GCAGAATTCCGACATGACTCAGG	GCCGAGTTTCGGCATGACTC	-5.75906	4
seq188	GCAGAATTCCGACATGACTCAGG	GCCGAGTTTCGGCATGATTC	-14.9799	5
seq189	GCAGAATTCCGACATGACTCAGG	GCCGAGTTTCGTCACGACTC	-7.24398	5
seq190	GCAGAATTCCGACATGACTCAGG	GCCGAGTTTCGTCACGATTC	-16.4648	6
seq191	GCAGAATTCCGACATGACTCAGG	GCCGAGTTTCGTCATGACTC	-4.0769	4
seq192	GCAGAATTCCGACATGACTCAGG	GCCGAGTTTCGTCATGATTC	-13.2977	5
seq193	GCAGAATTCCGACATGACTCAGG	GCGGAATTCAGACACGACTC	5.03346	3
seq194	GCAGAATTCCGACATGACTCAGG	GCGGAATTCAGACACGATTC	-4.18735	4
seq195	GCAGAATTCCGACATGACTCAGG	GCGGAATTCAGACATGACTC	8.20054	2
seq196	GCAGAATTCCGACATGACTCAGG	GCGGAATTCAGACATGATTC	-1.02026	3
seq197	GCAGAATTCCGACATGACTCAGG	GCGGAATTCAGGCACGACTC	-3.96923	4
seq198	GCAGAATTCCGACATGACTCAGG	GCGGAATTCAGGCACGATTC	-13.19	5
seq199	GCAGAATTCCGACATGACTCAGG	GCGGAATTCAGGCATGACTC	-0.802144	3
seq200	GCAGAATTCCGACATGACTCAGG	GCGGAATTCAGGCATGATTC	-10.023	4
seq201	GCAGAATTCCGACATGACTCAGG	GCGGAATTCCGACACGACTC	11.6278	2
seq202	GCAGAATTCCGACATGACTCAGG	GCGGAATTCCGACACGATTC	2.40701	3
seq203	GCAGAATTCCGACATGACTCAGG	GCGGAATTCCGACATGACTC	14.7949	1
seq204	GCAGAATTCCGACATGACTCAGG	GCGGAATTCCGACATGATTC	5.57409	2
seq205	GCAGAATTCCGACATGACTCAGG	GCGGAATTCCGCCACGACTC	4.47098	3
seq206	GCAGAATTCCGACATGACTCAGG	GCGGAATTCCGCCACGATTC	-4.74983	4
seq207	GCAGAATTCCGACATGACTCAGG	GCGGAATTCCGCCATGACTC	7.63806	2
seq208	GCAGAATTCCGACATGACTCAGG	GCGGAATTCCGCCATGATTC	-1.58275	3
seq209	GCAGAATTCCGACATGACTCAGG	GCGGAATTCCGGCACGACTC	2.62513	3
seq210	GCAGAATTCCGACATGACTCAGG	GCGGAATTCCGGCACGATTC	-6.59568	4
seq211	GCAGAATTCCGACATGACTCAGG	GCGGAATTCCGGCATGACTC	5.79221	2
seq212	GCAGAATTCCGACATGACTCAGG	GCGGAATTCCGGCATGATTC	-3.42859	3
seq213	GCAGAATTCCGACATGACTCAGG	GCGGAATTCCGTCACGACTC	4.30729	3
seq214	GCAGAATTCCGACATGACTCAGG	GCGGAATTCCGTCACGATTC	-4.91352	4
seq215	GCAGAATTCCGACATGACTCAGG	GCGGAATTCCGTCATGACTC	7.47437	2
seq216	GCAGAATTCCGACATGACTCAGG	GCGGAATTCCGTCATGATTC	-1.74644	3
seq217	GCAGAATTCCGACATGACTCAGG	GCGGAATTTAGACACGACTC	-0.187917	4
seq218	GCAGAATTCCGACATGACTCAGG	GCGGAATTTAGACACGATTC	-9.40873	5
seq219	GCAGAATTCCGACATGACTCAGG	GCGGAATTTAGACATGACTC	2.97917	3
seq220	GCAGAATTCCGACATGACTCAGG	GCGGAATTTAGACATGATTC	-6.24164	4
seq221	GCAGAATTCCGACATGACTCAGG	GCGGAATTTAGGCACGACTC	-9.19061	5
seq222	GCAGAATTCCGACATGACTCAGG	GCGGAATTTAGGCACGATTC	-18.4114	6
seq223	GCAGAATTCCGACATGACTCAGG	GCGGAATTTAGGCATGACTC	-6.02352	4
seq224	GCAGAATTCCGACATGACTCAGG	GCGGAATTTAGGCATGATTC	-15.2443	5
seq225	GCAGAATTCCGACATGACTCAGG	GCGGAATTTCGACACGACTC	4.78504	3
seq226	GCAGAATTCCGACATGACTCAGG	GCGGAATTTCGACACGATTC	-4.43577	4
seq227	GCAGAATTCCGACATGACTCAGG	GCGGAATTTCGACATGACTC	7.95212	2
seq228	GCAGAATTCCGACATGACTCAGG	GCGGAATTTCGACATGATTC	-1.26868	3
seq229	GCAGAATTCCGACATGACTCAGG	GCGGAATTTCGCCACGACTC	-2.3718	4
seq230	GCAGAATTCCGACATGACTCAGG	GCGGAATTTCGCCACGATTC	-11.5926	5
seq231	GCAGAATTCCGACATGACTCAGG	GCGGAATTTCGCCATGACTC	0.795283	3
seq232	GCAGAATTCCGACATGACTCAGG	GCGGAATTTCGCCATGATTC	-8.42553	4
seq233	GCAGAATTCCGACATGACTCAGG	GCGGAATTTCGGCACGACTC	-4.21765	4
seq234	GCAGAATTCCGACATGACTCAGG	GCGGAATTTCGGCACGATTC	-13.4385	5
seq235	GCAGAATTCCGACATGACTCAGG	GCGGAATTTCGGCATGACTC	-1.05056	3
seq236	GCAGAATTCCGACATGACTCAGG	GCGGAATTTCGGCATGATTC	-10.2714	4
seq237	GCAGAATTCCGACATGACTCAGG	GCGGAATTTCGTCACGACTC	-2.53549	4
seq238	GCAGAATTCCGACATGACTCAGG	GCGGAATTTCGTCACGATTC	-11.7563	5
seq239	GCAGAATTCCGACATGACTCAGG	GCGGAATTTCGTCATGACTC	0.631593	3
seq240	GCAGAATTCCGACATGACTCAGG	GCGGAATTTCGTCATGATTC	-8.58922	4
seq241	GCAGAATTCCGACATGACTCAGG	GCGGAGTTCAGACACGACTC	-1.02652	4
seq242	GCAGAATTCCGACATGACTCAGG	GCGGAGTTCAGACACGATTC	-10.2473	5
seq243	GCAGAATTCCGACATGACTCAGG	GCGGAGTTCAGACATGACTC	2.14057	3
seq244	GCAGAATTCCGACATGACTCAGG	GCGGAGTTCAGACATGATTC	-7.08024	4
seq245	GCAGAATTCCGACATGACTCAGG	GCGGAGTTCAGGCACGACTC	-10.0292	5
seq246	GCAGAATTCCGACATGACTCAGG	GCGGAGTTCAGGCACGATTC	-19.25	6
seq247	GCAGAATTCCGACATGACTCAGG	GCGGAGTTCAGGCATGACTC	-6.86212	4
seq248	GCAGAATTCCGACATGACTCAGG	GCGGAGTTCAGGCATGATTC	-16.0829	5
seq249	GCAGAATTCCGACATGACTCAGG	GCGGAGTTCCGACACGACTC	5.56784	3
seq250	GCAGAATTCCGACATGACTCAGG	GCGGAGTTCCGACACGATTC	-3.65297	4
seq251	GCAGAATTCCGACATGACTCAGG	GCGGAGTTCCGACATGACTC	8.73493	2
seq252	GCAGAATTCCGACATGACTCAGG	GCGGAGTTCCGACATGATTC	-0.485884	3
seq253	GCAGAATTCCGACATGACTCAGG	GCGGAGTTCCGCCACGACTC	-1.589	4
seq254	GCAGAATTCCGACATGACTCAGG	GCGGAGTTCCGCCACGATTC	-10.8098	5
seq255	GCAGAATTCCGACATGACTCAGG	GCGGAGTTCCGCCATGACTC	1.57808	3
seq256	GCAGAATTCCGACATGACTCAGG	GCGGAGTTCCGCCATGATTC	-7.64273	4
seq257	GCAGAATTCCGACATGACTCAGG	GCGGAGTTCCGGCACGACTC	-3.43485	4
seq258	GCAGAATTCCGACATGACTCAGG	GCGGAGTTCCGGCACGATTC	-12.6557	5
seq259	GCAGAATTCCGACATGACTCAGG	GCGGAGTTCCGGCATGACTC	-0.267763	3
seq260	GCAGAATTCCGACATGACTCAGG	GCGGAGTTCCGGCATGATTC	-9.48857	4
seq261	GCAGAATTCCGACATGACTCAGG	GCGGAGTTCCGTCACGACTC	-1.75269	4
seq262	GCAGAATTCCGACATGACTCAGG	GCGGAGTTCCGTCACGATTC	-10.9735	5
seq263	GCAGAATTCCGACATGACTCAGG	GCGGAGTTCCGTCATGACTC	1.41439	3
seq264	GCAGAATTCCGACATGACTCAGG	GCGGAGTTCCGTCATGATTC	-7.80642	4
seq265	GCAGAATTCCGACATGACTCAGG	GCGGAGTTTAGACACGACTC	-6.2479	5
seq266	GCAGAATTCCGACATGACTCAGG	GCGGAGTTTAGACACGATTC	-15.4687	6
seq267	GCAGAATTCCGACATGACTCAGG	GCGGAGTTTAGACATGACTC	-3.08081	4
seq268	GCAGAATTCCGACATGACTCAGG	GCGGAGTTTAGACATGATTC	-12.3016	5
seq269	GCAGAATTCCGACATGACTCAGG	GCGGAGTTTAGGCACGACTC	-15.2506	6
seq270	GCAGAATTCCGACATGACTCAGG	GCGGAGTTTAGGCACGATTC		7
seq271	GCAGAATTCCGACATGACTCAGG	GCGGAGTTTAGGCATGACTC	-12.0835	5
seq272	GCAGAATTCCGACATGACTCAGG	GCGGAGTTTAGGCATGATTC	-21.3043	6
seq273	GCAGAATTCCGACATGACTCAGG	GCGGAGTTTCGACACGACTC	-1.27494	4
seq274	GCAGAATTCCGACATGACTCAGG	GCGGAGTTTCGACACGATTC	-10.4957	5
seq275	GCAGAATTCCGACATGACTCAGG	GCGGAGTTTCGACATGACTC	1.89215	3
seq276	GCAGAATTCCGACATGACTCAGG	GCGGAGTTTCGACATGATTC	-7.32866	4
seq277	GCAGAATTCCGACATGACTCAGG	GCGGAGTTTCGCCACGACTC	-8.43178	5
seq278	GCAGAATTCCGACATGACTCAGG	GCGGAGTTTCGCCACGATTC	-17.6526	6
seq279	GCAGAATTCCGACATGACTCAGG	GCGGAGTTTCGCCATGACTC	-5.2647	4
seq280	GCAGAATTCCGACATGACTCAGG	GCGGAGTTTCGCCATGATTC	-14.4855	5
seq281	GCAGAATTCCGACATGACTCAGG	GCGGAGTTTCGGCACGACTC	-10.2776	5
seq282	GCAGAATTCCGACATGACTCAGG	GCGGAGTTTCGGCACGATTC	-19.4984	6
seq283	GCAGAATTCCGACATGACTCAGG	GCGGAGTTTCGGCATGACTC	-7.11054	4
seq284	GCAGAATTCCGACATGACTCAGG	GCGGAGTTTCGGCATGATTC	-16.3314	5
seq285	GCAGAATTCCGACATGACTCAGG	GCGGAGTTTCGTCACGACTC	-8.59547	5
seq286	GCAGAATTCCGACATGACTCAGG	GCGGAGTTTCGTCACGATTC	-17.8163	6
seq287	GCAGAATTCCGACATGACTCAGG	GCGGAGTTTCGTCATGACTC	-5.42838	4
seq288	GCAGAATTCCGACATGACTCAGG	GCGGAGTTTCGTCATGATTC	-14.6492	5
seq289	GCAGAATTCCGACATGACTCAGG	GCTGAATTCAGACACGACTC	6.1397	3
seq290	GCAGAATTCCGACATGACTCAGG	GCTGAATTCAGACACGATTC	-3.08111	4
seq291	GCAGAATTCCGACATGACTCAGG	GCTGAATTCAGACATGACTC	9.30678	2
seq292	GCAGAATTCCGACATGACTCAGG	GCTGAATTCAGACATGATTC	0.0859733	3
seq293	GCAGAATTCCGACATGACTCAGG	GCTGAATTCAGGCACGACTC	-2.86299	4
seq294	GCAGAATTCCGACATGACTCAGG	GCTGAATTCAGGCACGATTC	-12.0838	5
seq295	GCAGAATTCCGACATGACTCAGG	GCTGAATTCAGGCATGACTC	0.304094	3
seq296	GCAGAATTCCGACATGACTCAGG	GCTGAATTCAGGCATGATTC	-8.91672	4
seq297	GCAGAATTCCGACATGACTCAGG	GCTGAATTCCGACACGACTC	12.7341	2
seq298	GCAGAATTCCGACATGACTCAGG	GCTGAATTCCGACACGATTC	3.51325	3
seq299	GCAGAATTCCGACATGACTCAGG	GCTGAATTCCGACATGACTC	15.9011	1
seq300	GCAGAATTCCGACATGACTCAGG	GCTGAATTCCGACATGATTC	6.68033	2
seq301	GCAGAATTCCGACATGACTCAGG	GCTGAATTCCGCCACGACTC	5.57722	3
seq302	GCAGAATTCCGACATGACTCAGG	GCTGAATTCCGCCACGATTC	-3.64359	4
seq303	GCAGAATTCCGACATGACTCAGG	GCTGAATTCCGCCATGACTC	8.7443	2
seq304	GCAGAATTCCGACATGACTCAGG	GCTGAATTCCGCCATGATTC	-0.476511	3
seq305	GCAGAATTCCGACATGACTCAGG	GCTGAATTCCGGCACGACTC	3.73137	3
seq306	GCAGAATTCCGACATGACTCAGG	GCTGAATTCCGGCACGATTC	-5.48944	4
seq307	GCAGAATTCCGACATGACTCAGG	GCTGAATTCCGGCATGACTC	6.89845	2
seq308	GCAGAATTCCGACATGACTCAGG	GCTGAATTCCGGCATGATTC	-2.32236	3
seq309	GCAGAATTCCGACATGACTCAGG	GCTGAATTCCGTCACGACTC	5.41353	3
seq310	GCAGAATTCCGACATGACTCAGG	GCTGAATTCCGTCACGATTC	-3.80728	4
seq311	GCAGAATTCCGACATGACTCAGG	GCTGAATTCCGTCATGACTC	8.58061	2
seq312	GCAGAATTCCGACATGACTCAGG	GCTGAATTCCGTCATGATTC	-0.6402	3
seq313	GCAGAATTCCGACATGACTCAGG	GCTGAATTTAGACACGACTC	0.91832	4
seq314	GCAGAATTCCGACATGACTCAGG	GCTGAATTTAGACACGATTC	-8.30249	5
seq315	GCAGAATTCCGACATGACTCAGG	GCTGAATTTAGACATGACTC	4.0854	3
seq316	GCAGAATTCCGACATGACTCAGG	GCTGAATTTAGACATGATTC	-5.13541	4
seq317	GCAGAATTCCGACATGACTCAGG	GCTGAATTTAGGCACGACTC	-8.08437	5
seq318	GCAGAATTCCGACATGACTCAGG	GCTGAATTTAGGCACGATTC	-17.3052	6
seq319	GCAGAATTCCGACATGACTCAGG	GCTGAATTTAGGCATGACTC	-4.91729	4
seq320	GCAGAATTCCGACATGACTCAGG	GCTGAATTTAGGCATGATTC	-14.1381	5
seq321	GCAGAATTCCGACATGACTCAGG	GCTGAATTTCGACACGACTC	5.89128	3
seq322	GCAGAATTCCGACATGACTCAGG	GCTGAATTTCGACACGATTC	-3.32953	4
seq323	GCAGAATTCCGACATGACTCAGG	GCTGAATTTCGACATGACTC	9.05836	2
seq324	GCAGAATTCCGACATGACTCAGG	GCTGAATTTCGACATGATTC	-0.162447	3
seq325	GCAGAATTCCGACATGACTCAGG	GCTGAATTTCGCCACGACTC	-1.26556	4
seq326	GCAGAATTCCGACATGACTCAGG	GCTGAATTTCGCCACGATTC	-10.4864	5
seq327	GCAGAATTCCGACATGACTCAGG	GCTGAATTTCGCCATGACTC	1.90152	3
seq328	GCAGAATTCCGACATGACTCAGG	GCTGAATTTCGCCATGATTC	-7.31929	4
seq329	GCAGAATTCCGACATGACTCAGG	GCTGAATTTCGGCACGACTC	-3.11141	4
seq330	GCAGAATTCCGACATGACTCAGG	GCTGAATTTCGGCACGATTC	-12.3322	5
seq331	GCAGAATTCCGACATGACTCAGG	GCTGAATTTCGGCATGACTC	0.055674	3
seq332	GCAGAATTCCGACATGACTCAGG	GCTGAATTTCGGCATGATTC	-9.16514	4
seq333	GCAGAATTCCGACATGACTCAGG	GCTGAATTTCGTCACGACTC	-1.42925	4
seq334	GCAGAATTCCGACATGACTCAGG	GCTGAATTTCGTCACGATTC	-10.6501	5
seq335	GCAGAATTCCGACATGACTCAGG	GCTGAATTTCGTCATGACTC	1.73783	3
seq336	GCAGAATTCCGACATGACTCAGG	GCTGAATTTCGTCATGATTC	-7.48298	4
seq337	GCAGAATTCCGACATGACTCAGG	GCTGAGTTCAGACACGACTC	0.0797218	4
seq338	GCAGAATTCCGACATGACTCAGG	GCTGAGTTCAGACACGATTC	-9.14109	5
seq339	GCAGAATTCCGACATGACTCAGG	GCTGAGTTCAGACATGACTC	3.2468	3
seq340	GCAGAATTCCGACATGACTCAGG	GCTGAGTTCAGACATGATTC	-5.974	4
seq341	GCAGAATTCCGACATGACTCAGG	GCTGAGTTCAGGCACGACTC	-8.92297	5
seq342	GCAGAATTCCGACATGACTCAGG	GCTGAGTTCAGGCACGATTC	-18.1438	6
seq343	GCAGAATTCCGACATGACTCAGG	GCTGAGTTCAGGCATGACTC	-5.75588	4
seq344	GCAGAATTCCGACATGACTCAGG	GCTGAGTTCAGGCATGATTC	-14.9767	5
seq345	GCAGAATTCCGACATGACTCAGG	GCTGAGTTCCGACACGACTC	6.67408	3
seq346	GCAGAATTCCGACATGACTCAGG	GCTGAGTTCCGACACGATTC	-2.54673	4
seq347	GCAGAATTCCGACATGACTCAGG	GCTGAGTTCCGACATGACTC	9.84116	2
seq348	GCAGAATTCCGACATGACTCAGG	GCTGAGTTCCGACATGATTC	0.620354	3
seq349	GCAGAATTCCGACATGACTCAGG	GCTGAGTTCCGCCACGACTC	-0.482762	4
seq350	GCAGAATTCCGACATGACTCAGG	GCTGAGTTCCGCCACGATTC	-9.70357	5
seq351	GCAGAATTCCGACATGACTCAGG	GCTGAGTTCCGCCATGACTC	2.68432	3
seq352	GCAGAATTCCGACATGACTCAGG	GCTGAGTTCCGCCATGATTC	-6.53649	4
seq353	GCAGAATTCCGACATGACTCAGG	GCTGAGTTCCGGCACGACTC	-2.32861	4
seq354	GCAGAATTCCGACATGACTCAGG	GCTGAGTTCCGGCACGATTC	-11.5494	5
seq355	GCAGAATTCCGACATGACTCAGG	GCTGAGTTCCGGCATGACTC	0.838475	3
seq356	GCAGAATTCCGACATGACTCAGG	GCTGAGTTCCGGCATGATTC	-8.38233	4
seq357	GCAGAATTCCGACATGACTCAGG	GCTGAGTTCCGTCACGACTC	-0.646452	4
seq358	GCAGAATTCCGACATGACTCAGG	GCTGAGTTCCGTCACGATTC	-9.86726	5
seq359	GCAGAATTCCGACATGACTCAGG	GCTGAGTTCCGTCATGACTC	2.52063	3
seq360	GCAGAATTCCGACATGACTCAGG	GCTGAGTTCCGTCATGATTC	-6.70018	4
seq361	GCAGAATTCCGACATGACTCAGG	GCTGAGTTTAGACACGACTC	-5.14166	5
seq362	GCAGAATTCCGACATGACTCAGG	GCTGAGTTTAGACACGATTC	-14.3625	6
seq363	GCAGAATTCCGACATGACTCAGG	GCTGAGTTTAGACATGACTC	-1.97457	4
seq364	GCAGAATTCCGACATGACTCAGG	GCTGAGTTTAGACATGATTC	-11.1954	5
seq365	GCAGAATTCCGACATGACTCAGG	GCTGAGTTTAGGCACGACTC	-14.1443	6
seq366	GCAGAATTCCGACATGACTCAGG	GCTGAGTTTAGGCACGATTC		7
seq367	GCAGAATTCCGACATGACTCAGG	GCTGAGTTTAGGCATGACTC	-10.9773	5
seq368	GCAGAATTCCGACATGACTCAGG	GCTGAGTTTAGGCATGATTC	-20.1981	6
seq369	GCAGAATTCCGACATGACTCAGG	GCTGAGTTTCGACACGACTC	-0.168698	4
seq370	GCAGAATTCCGACATGACTCAGG	GCTGAGTTTCGACACGATTC	-9.38951	5
seq371	GCAGAATTCCGACATGACTCAGG	GCTGAGTTTCGACATGACTC	2.99838	3
seq372	GCAGAATTCCGACATGACTCAGG	GCTGAGTTTCGACATGATTC	-6.22242	4
seq373	GCAGAATTCCGACATGACTCAGG	GCTGAGTTTCGCCACGACTC	-7.32554	5
seq374	GCAGAATTCCGACATGACTCAGG	GCTGAGTTTCGCCACGATTC	-16.5463	6
seq375	GCAGAATTCCGACATGACTCAGG	GCTGAGTTTCGCCATGACTC	-4.15846	4
seq376	GCAGAATTCCGACATGACTCAGG	GCTGAGTTTCGCCATGATTC	-13.3793	5
seq377	GCAGAATTCCGACATGACTCAGG	GCTGAGTTTCGGCACGACTC	-9.17139	5
seq378	GCAGAATTCCGACATGACTCAGG	GCTGAGTTTCGGCACGATTC	-18.3922	6
seq379	GCAGAATTCCGACATGACTCAGG	GCTGAGTTTCGGCATGACTC	-6.0043	4
seq380	GCAGAATTCCGACATGACTCAGG	GCTGAGTTTCGGCATGATTC	-15.2251	5
seq381	GCAGAATTCCGACATGACTCAGG	GCTGAGTTTCGTCACGACTC	-7.48923	5
seq382	GCAGAATTCCGACATGACTCAGG	GCTGAGTTTCGTCACGATTC	-16.71	6
seq383	GCAGAATTCCGACATGACTCAGG	GCTGAGTTTCGTCATGACTC	-4.32215	4
seq384	GCAGAATTCCGACATGACTCAGG	GCTGAGTTTCGTCATGATTC	-13.543	5
