# Supplementary material for: Precise and efficient insertion of A673T mutation in APP gene using MSYM
Source: Genes Dis. 2023 Oct 27;11(6):101154. doi: 10.1016/j.gendis.2023.101154 (PMC11320440; doi:10.1016/j.gendis.2023.101154)
Supplement: Multimedia component 6 [file mmc6.xls]

## Sheet: Sheet1
Table S5. CRISPR-off scores between target sequence and gRNA with A673T mutation and different numbers of synonymous mutations.
name	sgRNA_seq	target_A673T_seq	CRISPRoff_score	mismatchs
seq0	GCAGAATTCCGACATGACTCAGG	GCAGAATTCCGACATGACTC	23.2337	0
seq1	GCAGAATTCCGACATGACTCAGG	ACAGAATTCAGACACGACTC	9.41045	3
seq2	GCAGAATTCCGACATGACTCAGG	ACAGAATTCAGACACGATTC	0.189644	4
seq3	GCAGAATTCCGACATGACTCAGG	ACAGAATTCAGACATGACTC	12.5775	2
seq4	GCAGAATTCCGACATGACTCAGG	ACAGAATTCAGACATGATTC	3.35673	3
seq5	GCAGAATTCCGACATGACTCAGG	ACAGAATTCAGGCACGACTC	0.407765	4
seq6	GCAGAATTCCGACATGACTCAGG	ACAGAATTCAGGCACGATTC	-8.81304	5
seq7	GCAGAATTCCGACATGACTCAGG	ACAGAATTCAGGCATGACTC	3.57485	3
seq8	GCAGAATTCCGACATGACTCAGG	ACAGAATTCAGGCATGATTC	-5.64596	4
seq9	GCAGAATTCCGACATGACTCAGG	ACAGAATTCCGACACGACTC	16.0048	2
seq10	GCAGAATTCCGACATGACTCAGG	ACAGAATTCCGACACGATTC	6.784	3
seq11	GCAGAATTCCGACATGACTCAGG	ACAGAATTCCGACATGACTC	19.1719	1
seq12	GCAGAATTCCGACATGACTCAGG	ACAGAATTCCGACATGATTC	9.95109	2
seq13	GCAGAATTCCGACATGACTCAGG	ACAGAATTCCGCCACGACTC	8.84797	3
seq14	GCAGAATTCCGACATGACTCAGG	ACAGAATTCCGCCACGATTC	-0.37284	4
seq15	GCAGAATTCCGACATGACTCAGG	ACAGAATTCCGCCATGACTC	12.0151	2
seq16	GCAGAATTCCGACATGACTCAGG	ACAGAATTCCGCCATGATTC	2.79424	3
seq17	GCAGAATTCCGACATGACTCAGG	ACAGAATTCCGGCACGACTC	7.00212	3
seq18	GCAGAATTCCGACATGACTCAGG	ACAGAATTCCGGCACGATTC	-2.21869	4
seq19	GCAGAATTCCGACATGACTCAGG	ACAGAATTCCGGCATGACTC	10.1692	2
seq20	GCAGAATTCCGACATGACTCAGG	ACAGAATTCCGGCATGATTC	0.948397	3
seq21	GCAGAATTCCGACATGACTCAGG	ACAGAATTCCGTCACGACTC	8.68428	3
seq22	GCAGAATTCCGACATGACTCAGG	ACAGAATTCCGTCACGATTC	-0.536529	4
seq23	GCAGAATTCCGACATGACTCAGG	ACAGAATTCCGTCATGACTC	11.8514	2
seq24	GCAGAATTCCGACATGACTCAGG	ACAGAATTCCGTCATGATTC	2.63055	3
seq25	GCAGAATTCCGACATGACTCAGG	ACAGAATTTAGACACGACTC	4.18907	4
seq26	GCAGAATTCCGACATGACTCAGG	ACAGAATTTAGACACGATTC	-5.03174	5
seq27	GCAGAATTCCGACATGACTCAGG	ACAGAATTTAGACATGACTC	7.35616	3
seq28	GCAGAATTCCGACATGACTCAGG	ACAGAATTTAGACATGATTC	-1.86465	4
seq29	GCAGAATTCCGACATGACTCAGG	ACAGAATTTAGGCACGACTC	-4.81361	5
seq30	GCAGAATTCCGACATGACTCAGG	ACAGAATTTAGGCACGATTC	-14.0344	6
seq31	GCAGAATTCCGACATGACTCAGG	ACAGAATTTAGGCATGACTC	-1.64653	4
seq32	GCAGAATTCCGACATGACTCAGG	ACAGAATTTAGGCATGATTC	-10.8673	5
seq33	GCAGAATTCCGACATGACTCAGG	ACAGAATTTCGACACGACTC	9.16203	3
seq34	GCAGAATTCCGACATGACTCAGG	ACAGAATTTCGACACGATTC	-0.0587756	4
seq35	GCAGAATTCCGACATGACTCAGG	ACAGAATTTCGACATGACTC	12.3291	2
seq36	GCAGAATTCCGACATGACTCAGG	ACAGAATTTCGACATGATTC	3.10831	3
seq37	GCAGAATTCCGACATGACTCAGG	ACAGAATTTCGCCACGACTC	2.00519	4
seq38	GCAGAATTCCGACATGACTCAGG	ACAGAATTTCGCCACGATTC	-7.21562	5
seq39	GCAGAATTCCGACATGACTCAGG	ACAGAATTTCGCCATGACTC	5.17227	3
seq40	GCAGAATTCCGACATGACTCAGG	ACAGAATTTCGCCATGATTC	-4.04854	4
seq41	GCAGAATTCCGACATGACTCAGG	ACAGAATTTCGGCACGACTC	0.159345	4
seq42	GCAGAATTCCGACATGACTCAGG	ACAGAATTTCGGCACGATTC	-9.06146	5
seq43	GCAGAATTCCGACATGACTCAGG	ACAGAATTTCGGCATGACTC	3.32643	3
seq44	GCAGAATTCCGACATGACTCAGG	ACAGAATTTCGGCATGATTC	-5.89438	4
seq45	GCAGAATTCCGACATGACTCAGG	ACAGAATTTCGTCACGACTC	1.8415	4
seq46	GCAGAATTCCGACATGACTCAGG	ACAGAATTTCGTCACGATTC	-7.37931	5
seq47	GCAGAATTCCGACATGACTCAGG	ACAGAATTTCGTCATGACTC	5.00858	3
seq48	GCAGAATTCCGACATGACTCAGG	ACAGAATTTCGTCATGATTC	-4.21222	4
seq49	GCAGAATTCCGACATGACTCAGG	ACAGAGTTCAGACACGACTC	3.35048	4
seq50	GCAGAATTCCGACATGACTCAGG	ACAGAGTTCAGACACGATTC	-5.87033	5
seq51	GCAGAATTCCGACATGACTCAGG	ACAGAGTTCAGACATGACTC	6.51756	3
seq52	GCAGAATTCCGACATGACTCAGG	ACAGAGTTCAGACATGATTC	-2.70325	4
seq53	GCAGAATTCCGACATGACTCAGG	ACAGAGTTCAGGCACGACTC	-5.65221	5
seq54	GCAGAATTCCGACATGACTCAGG	ACAGAGTTCAGGCACGATTC	-14.873	6
seq55	GCAGAATTCCGACATGACTCAGG	ACAGAGTTCAGGCATGACTC	-2.48513	4
seq56	GCAGAATTCCGACATGACTCAGG	ACAGAGTTCAGGCATGATTC	-11.7059	5
seq57	GCAGAATTCCGACATGACTCAGG	ACAGAGTTCCGACACGACTC	9.94483	3
seq58	GCAGAATTCCGACATGACTCAGG	ACAGAGTTCCGACACGATTC	0.724025	4
seq59	GCAGAATTCCGACATGACTCAGG	ACAGAGTTCCGACATGACTC	13.1119	2
seq60	GCAGAATTCCGACATGACTCAGG	ACAGAGTTCCGACATGATTC	3.89111	3
seq61	GCAGAATTCCGACATGACTCAGG	ACAGAGTTCCGCCACGACTC	2.78799	4
seq62	GCAGAATTCCGACATGACTCAGG	ACAGAGTTCCGCCACGATTC	-6.43282	5
seq63	GCAGAATTCCGACATGACTCAGG	ACAGAGTTCCGCCATGACTC	5.95507	3
seq64	GCAGAATTCCGACATGACTCAGG	ACAGAGTTCCGCCATGATTC	-3.26573	4
seq65	GCAGAATTCCGACATGACTCAGG	ACAGAGTTCCGGCACGACTC	0.942146	4
seq66	GCAGAATTCCGACATGACTCAGG	ACAGAGTTCCGGCACGATTC	-8.27866	5
seq67	GCAGAATTCCGACATGACTCAGG	ACAGAGTTCCGGCATGACTC	4.10923	3
seq68	GCAGAATTCCGACATGACTCAGG	ACAGAGTTCCGGCATGATTC	-5.11158	4
seq69	GCAGAATTCCGACATGACTCAGG	ACAGAGTTCCGTCACGACTC	2.6243	4
seq70	GCAGAATTCCGACATGACTCAGG	ACAGAGTTCCGTCACGATTC	-6.59651	5
seq71	GCAGAATTCCGACATGACTCAGG	ACAGAGTTCCGTCATGACTC	5.79139	3
seq72	GCAGAATTCCGACATGACTCAGG	ACAGAGTTCCGTCATGATTC	-3.42942	4
seq73	GCAGAATTCCGACATGACTCAGG	ACAGAGTTTAGACACGACTC	-1.8709	5
seq74	GCAGAATTCCGACATGACTCAGG	ACAGAGTTTAGACACGATTC	-11.0917	6
seq75	GCAGAATTCCGACATGACTCAGG	ACAGAGTTTAGACATGACTC	1.29618	4
seq76	GCAGAATTCCGACATGACTCAGG	ACAGAGTTTAGACATGATTC	-7.92463	5
seq77	GCAGAATTCCGACATGACTCAGG	ACAGAGTTTAGGCACGACTC	-10.8736	6
seq78	GCAGAATTCCGACATGACTCAGG	ACAGAGTTTAGGCACGATTC		7
seq79	GCAGAATTCCGACATGACTCAGG	ACAGAGTTTAGGCATGACTC	-7.70651	5
seq80	GCAGAATTCCGACATGACTCAGG	ACAGAGTTTAGGCATGATTC	-16.9273	6
seq81	GCAGAATTCCGACATGACTCAGG	ACAGAGTTTCGACACGACTC	3.10206	4
seq82	GCAGAATTCCGACATGACTCAGG	ACAGAGTTTCGACACGATTC	-6.11875	5
seq83	GCAGAATTCCGACATGACTCAGG	ACAGAGTTTCGACATGACTC	6.26914	3
seq84	GCAGAATTCCGACATGACTCAGG	ACAGAGTTTCGACATGATTC	-2.95167	4
seq85	GCAGAATTCCGACATGACTCAGG	ACAGAGTTTCGCCACGACTC	-4.05479	5
seq86	GCAGAATTCCGACATGACTCAGG	ACAGAGTTTCGCCACGATTC	-13.2756	6
seq87	GCAGAATTCCGACATGACTCAGG	ACAGAGTTTCGCCATGACTC	-0.887704	4
seq88	GCAGAATTCCGACATGACTCAGG	ACAGAGTTTCGCCATGATTC	-10.1085	5
seq89	GCAGAATTCCGACATGACTCAGG	ACAGAGTTTCGGCACGACTC	-5.90063	5
seq90	GCAGAATTCCGACATGACTCAGG	ACAGAGTTTCGGCACGATTC	-15.1214	6
seq91	GCAGAATTCCGACATGACTCAGG	ACAGAGTTTCGGCATGACTC	-2.73355	4
seq92	GCAGAATTCCGACATGACTCAGG	ACAGAGTTTCGGCATGATTC	-11.9544	5
seq93	GCAGAATTCCGACATGACTCAGG	ACAGAGTTTCGTCACGACTC	-4.21848	5
seq94	GCAGAATTCCGACATGACTCAGG	ACAGAGTTTCGTCACGATTC	-13.4393	6
seq95	GCAGAATTCCGACATGACTCAGG	ACAGAGTTTCGTCATGACTC	-1.05139	4
seq96	GCAGAATTCCGACATGACTCAGG	ACAGAGTTTCGTCATGATTC	-10.2722	5
seq97	GCAGAATTCCGACATGACTCAGG	ACCGAATTCAGACACGACTC	2.32314	4
seq98	GCAGAATTCCGACATGACTCAGG	ACCGAATTCAGACACGATTC	-6.89767	5
seq99	GCAGAATTCCGACATGACTCAGG	ACCGAATTCAGACATGACTC	5.49022	3
seq100	GCAGAATTCCGACATGACTCAGG	ACCGAATTCAGACATGATTC	-3.73059	4
seq101	GCAGAATTCCGACATGACTCAGG	ACCGAATTCAGGCACGACTC	-6.67955	5
seq102	GCAGAATTCCGACATGACTCAGG	ACCGAATTCAGGCACGATTC	-15.9004	6
seq103	GCAGAATTCCGACATGACTCAGG	ACCGAATTCAGGCATGACTC	-3.51247	4
seq104	GCAGAATTCCGACATGACTCAGG	ACCGAATTCAGGCATGATTC	-12.7333	5
seq105	GCAGAATTCCGACATGACTCAGG	ACCGAATTCCGACACGACTC	8.91749	3
seq106	GCAGAATTCCGACATGACTCAGG	ACCGAATTCCGACACGATTC	-0.303315	4
seq107	GCAGAATTCCGACATGACTCAGG	ACCGAATTCCGACATGACTC	12.0846	2
seq108	GCAGAATTCCGACATGACTCAGG	ACCGAATTCCGACATGATTC	2.86377	3
seq109	GCAGAATTCCGACATGACTCAGG	ACCGAATTCCGCCACGACTC	1.76065	4
seq110	GCAGAATTCCGACATGACTCAGG	ACCGAATTCCGCCACGATTC	-7.46016	5
seq111	GCAGAATTCCGACATGACTCAGG	ACCGAATTCCGCCATGACTC	4.92773	3
seq112	GCAGAATTCCGACATGACTCAGG	ACCGAATTCCGCCATGATTC	-4.29307	4
seq113	GCAGAATTCCGACATGACTCAGG	ACCGAATTCCGGCACGACTC	-0.0851944	4
seq114	GCAGAATTCCGACATGACTCAGG	ACCGAATTCCGGCACGATTC	-9.306	5
seq115	GCAGAATTCCGACATGACTCAGG	ACCGAATTCCGGCATGACTC	3.08189	3
seq116	GCAGAATTCCGACATGACTCAGG	ACCGAATTCCGGCATGATTC	-6.13892	4
seq117	GCAGAATTCCGACATGACTCAGG	ACCGAATTCCGTCACGACTC	1.59696	4
seq118	GCAGAATTCCGACATGACTCAGG	ACCGAATTCCGTCACGATTC	-7.62385	5
seq119	GCAGAATTCCGACATGACTCAGG	ACCGAATTCCGTCATGACTC	4.76405	3
seq120	GCAGAATTCCGACATGACTCAGG	ACCGAATTCCGTCATGATTC	-4.45676	4
seq121	GCAGAATTCCGACATGACTCAGG	ACCGAATTTAGACACGACTC	-2.89824	5
seq122	GCAGAATTCCGACATGACTCAGG	ACCGAATTTAGACACGATTC	-12.1191	6
seq123	GCAGAATTCCGACATGACTCAGG	ACCGAATTTAGACATGACTC	0.268839	4
seq124	GCAGAATTCCGACATGACTCAGG	ACCGAATTTAGACATGATTC	-8.95197	5
seq125	GCAGAATTCCGACATGACTCAGG	ACCGAATTTAGGCACGACTC	-11.9009	6
seq126	GCAGAATTCCGACATGACTCAGG	ACCGAATTTAGGCACGATTC		7
seq127	GCAGAATTCCGACATGACTCAGG	ACCGAATTTAGGCATGACTC	-8.73385	5
seq128	GCAGAATTCCGACATGACTCAGG	ACCGAATTTAGGCATGATTC	-17.9547	6
seq129	GCAGAATTCCGACATGACTCAGG	ACCGAATTTCGACACGACTC	2.07472	4
seq130	GCAGAATTCCGACATGACTCAGG	ACCGAATTTCGACACGATTC	-7.14609	5
seq131	GCAGAATTCCGACATGACTCAGG	ACCGAATTTCGACATGACTC	5.2418	3
seq132	GCAGAATTCCGACATGACTCAGG	ACCGAATTTCGACATGATTC	-3.97901	4
seq133	GCAGAATTCCGACATGACTCAGG	ACCGAATTTCGCCACGACTC	-5.08213	5
seq134	GCAGAATTCCGACATGACTCAGG	ACCGAATTTCGCCACGATTC	-14.3029	6
seq135	GCAGAATTCCGACATGACTCAGG	ACCGAATTTCGCCATGACTC	-1.91504	4
seq136	GCAGAATTCCGACATGACTCAGG	ACCGAATTTCGCCATGATTC	-11.1359	5
seq137	GCAGAATTCCGACATGACTCAGG	ACCGAATTTCGGCACGACTC	-6.92797	5
seq138	GCAGAATTCCGACATGACTCAGG	ACCGAATTTCGGCACGATTC	-16.1488	6
seq139	GCAGAATTCCGACATGACTCAGG	ACCGAATTTCGGCATGACTC	-3.76089	4
seq140	GCAGAATTCCGACATGACTCAGG	ACCGAATTTCGGCATGATTC	-12.9817	5
seq141	GCAGAATTCCGACATGACTCAGG	ACCGAATTTCGTCACGACTC	-5.24582	5
seq142	GCAGAATTCCGACATGACTCAGG	ACCGAATTTCGTCACGATTC	-14.4666	6
seq143	GCAGAATTCCGACATGACTCAGG	ACCGAATTTCGTCATGACTC	-2.07873	4
seq144	GCAGAATTCCGACATGACTCAGG	ACCGAATTTCGTCATGATTC	-11.2995	5
seq145	GCAGAATTCCGACATGACTCAGG	ACCGAGTTCAGACACGACTC	-3.73684	5
seq146	GCAGAATTCCGACATGACTCAGG	ACCGAGTTCAGACACGATTC	-12.9577	6
seq147	GCAGAATTCCGACATGACTCAGG	ACCGAGTTCAGACATGACTC	-0.569759	4
seq148	GCAGAATTCCGACATGACTCAGG	ACCGAGTTCAGACATGATTC	-9.79057	5
seq149	GCAGAATTCCGACATGACTCAGG	ACCGAGTTCAGGCACGACTC	-12.7395	6
seq150	GCAGAATTCCGACATGACTCAGG	ACCGAGTTCAGGCACGATTC		7
seq151	GCAGAATTCCGACATGACTCAGG	ACCGAGTTCAGGCATGACTC	-9.57245	5
seq152	GCAGAATTCCGACATGACTCAGG	ACCGAGTTCAGGCATGATTC	-18.7933	6
seq153	GCAGAATTCCGACATGACTCAGG	ACCGAGTTCCGACACGACTC	2.85752	4
seq154	GCAGAATTCCGACATGACTCAGG	ACCGAGTTCCGACACGATTC	-6.36329	5
seq155	GCAGAATTCCGACATGACTCAGG	ACCGAGTTCCGACATGACTC	6.0246	3
seq156	GCAGAATTCCGACATGACTCAGG	ACCGAGTTCCGACATGATTC	-3.19621	4
seq157	GCAGAATTCCGACATGACTCAGG	ACCGAGTTCCGCCACGACTC	-4.29933	5
seq158	GCAGAATTCCGACATGACTCAGG	ACCGAGTTCCGCCACGATTC	-13.5201	6
seq159	GCAGAATTCCGACATGACTCAGG	ACCGAGTTCCGCCATGACTC	-1.13224	4
seq160	GCAGAATTCCGACATGACTCAGG	ACCGAGTTCCGCCATGATTC	-10.3531	5
seq161	GCAGAATTCCGACATGACTCAGG	ACCGAGTTCCGGCACGACTC	-6.14517	5
seq162	GCAGAATTCCGACATGACTCAGG	ACCGAGTTCCGGCACGATTC	-15.366	6
seq163	GCAGAATTCCGACATGACTCAGG	ACCGAGTTCCGGCATGACTC	-2.97809	4
seq164	GCAGAATTCCGACATGACTCAGG	ACCGAGTTCCGGCATGATTC	-12.1989	5
seq165	GCAGAATTCCGACATGACTCAGG	ACCGAGTTCCGTCACGACTC	-4.46302	5
seq166	GCAGAATTCCGACATGACTCAGG	ACCGAGTTCCGTCACGATTC	-13.6838	6
seq167	GCAGAATTCCGACATGACTCAGG	ACCGAGTTCCGTCATGACTC	-1.29593	4
seq168	GCAGAATTCCGACATGACTCAGG	ACCGAGTTCCGTCATGATTC	-10.5167	5
seq169	GCAGAATTCCGACATGACTCAGG	ACCGAGTTTAGACACGACTC	-8.95822	6
seq170	GCAGAATTCCGACATGACTCAGG	ACCGAGTTTAGACACGATTC		7
seq171	GCAGAATTCCGACATGACTCAGG	ACCGAGTTTAGACATGACTC	-5.79114	5
seq172	GCAGAATTCCGACATGACTCAGG	ACCGAGTTTAGACATGATTC	-15.0119	6
seq173	GCAGAATTCCGACATGACTCAGG	ACCGAGTTTAGGCACGACTC		7
seq174	GCAGAATTCCGACATGACTCAGG	ACCGAGTTTAGGCACGATTC		8
seq175	GCAGAATTCCGACATGACTCAGG	ACCGAGTTTAGGCATGACTC	-14.7938	6
seq176	GCAGAATTCCGACATGACTCAGG	ACCGAGTTTAGGCATGATTC		7
seq177	GCAGAATTCCGACATGACTCAGG	ACCGAGTTTCGACACGACTC	-3.98526	5
seq178	GCAGAATTCCGACATGACTCAGG	ACCGAGTTTCGACACGATTC	-13.2061	6
seq179	GCAGAATTCCGACATGACTCAGG	ACCGAGTTTCGACATGACTC	-0.818179	4
seq180	GCAGAATTCCGACATGACTCAGG	ACCGAGTTTCGACATGATTC	-10.039	5
seq181	GCAGAATTCCGACATGACTCAGG	ACCGAGTTTCGCCACGACTC	-11.1421	6
seq182	GCAGAATTCCGACATGACTCAGG	ACCGAGTTTCGCCACGATTC		7
seq183	GCAGAATTCCGACATGACTCAGG	ACCGAGTTTCGCCATGACTC	-7.97502	5
seq184	GCAGAATTCCGACATGACTCAGG	ACCGAGTTTCGCCATGATTC	-17.1958	6
seq185	GCAGAATTCCGACATGACTCAGG	ACCGAGTTTCGGCACGACTC	-12.988	6
seq186	GCAGAATTCCGACATGACTCAGG	ACCGAGTTTCGGCACGATTC		7
seq187	GCAGAATTCCGACATGACTCAGG	ACCGAGTTTCGGCATGACTC	-9.82087	5
seq188	GCAGAATTCCGACATGACTCAGG	ACCGAGTTTCGGCATGATTC	-19.0417	6
seq189	GCAGAATTCCGACATGACTCAGG	ACCGAGTTTCGTCACGACTC	-11.3058	6
seq190	GCAGAATTCCGACATGACTCAGG	ACCGAGTTTCGTCACGATTC		7
seq191	GCAGAATTCCGACATGACTCAGG	ACCGAGTTTCGTCATGACTC	-8.13871	5
seq192	GCAGAATTCCGACATGACTCAGG	ACCGAGTTTCGTCATGATTC	-17.3595	6
seq193	GCAGAATTCCGACATGACTCAGG	ACGGAATTCAGACACGACTC	0.97165	4
seq194	GCAGAATTCCGACATGACTCAGG	ACGGAATTCAGACACGATTC	-8.24916	5
seq195	GCAGAATTCCGACATGACTCAGG	ACGGAATTCAGACATGACTC	4.13873	3
seq196	GCAGAATTCCGACATGACTCAGG	ACGGAATTCAGACATGATTC	-5.08208	4
seq197	GCAGAATTCCGACATGACTCAGG	ACGGAATTCAGGCACGACTC	-8.03104	5
seq198	GCAGAATTCCGACATGACTCAGG	ACGGAATTCAGGCACGATTC	-17.2518	6
seq199	GCAGAATTCCGACATGACTCAGG	ACGGAATTCAGGCATGACTC	-4.86396	4
seq200	GCAGAATTCCGACATGACTCAGG	ACGGAATTCAGGCATGATTC	-14.0848	5
seq201	GCAGAATTCCGACATGACTCAGG	ACGGAATTCCGACACGACTC	7.56601	3
seq202	GCAGAATTCCGACATGACTCAGG	ACGGAATTCCGACACGATTC	-1.6548	4
seq203	GCAGAATTCCGACATGACTCAGG	ACGGAATTCCGACATGACTC	10.7331	2
seq204	GCAGAATTCCGACATGACTCAGG	ACGGAATTCCGACATGATTC	1.51228	3
seq205	GCAGAATTCCGACATGACTCAGG	ACGGAATTCCGCCACGACTC	0.409166	4
seq206	GCAGAATTCCGACATGACTCAGG	ACGGAATTCCGCCACGATTC	-8.81164	5
seq207	GCAGAATTCCGACATGACTCAGG	ACGGAATTCCGCCATGACTC	3.57625	3
seq208	GCAGAATTCCGACATGACTCAGG	ACGGAATTCCGCCATGATTC	-5.64456	4
seq209	GCAGAATTCCGACATGACTCAGG	ACGGAATTCCGGCACGACTC	-1.43668	4
seq210	GCAGAATTCCGACATGACTCAGG	ACGGAATTCCGGCACGATTC	-10.6575	5
seq211	GCAGAATTCCGACATGACTCAGG	ACGGAATTCCGGCATGACTC	1.7304	3
seq212	GCAGAATTCCGACATGACTCAGG	ACGGAATTCCGGCATGATTC	-7.49041	4
seq213	GCAGAATTCCGACATGACTCAGG	ACGGAATTCCGTCACGACTC	0.245477	4
seq214	GCAGAATTCCGACATGACTCAGG	ACGGAATTCCGTCACGATTC	-8.97533	5
seq215	GCAGAATTCCGACATGACTCAGG	ACGGAATTCCGTCATGACTC	3.41256	3
seq216	GCAGAATTCCGACATGACTCAGG	ACGGAATTCCGTCATGATTC	-5.80825	4
seq217	GCAGAATTCCGACATGACTCAGG	ACGGAATTTAGACACGACTC	-4.24973	5
seq218	GCAGAATTCCGACATGACTCAGG	ACGGAATTTAGACACGATTC	-13.4705	6
seq219	GCAGAATTCCGACATGACTCAGG	ACGGAATTTAGACATGACTC	-1.08265	4
seq220	GCAGAATTCCGACATGACTCAGG	ACGGAATTTAGACATGATTC	-10.3035	5
seq221	GCAGAATTCCGACATGACTCAGG	ACGGAATTTAGGCACGACTC	-13.2524	6
seq222	GCAGAATTCCGACATGACTCAGG	ACGGAATTTAGGCACGATTC		7
seq223	GCAGAATTCCGACATGACTCAGG	ACGGAATTTAGGCATGACTC	-10.0853	5
seq224	GCAGAATTCCGACATGACTCAGG	ACGGAATTTAGGCATGATTC	-19.3061	6
seq225	GCAGAATTCCGACATGACTCAGG	ACGGAATTTCGACACGACTC	0.72323	4
seq226	GCAGAATTCCGACATGACTCAGG	ACGGAATTTCGACACGATTC	-8.49758	5
seq227	GCAGAATTCCGACATGACTCAGG	ACGGAATTTCGACATGACTC	3.89031	3
seq228	GCAGAATTCCGACATGACTCAGG	ACGGAATTTCGACATGATTC	-5.3305	4
seq229	GCAGAATTCCGACATGACTCAGG	ACGGAATTTCGCCACGACTC	-6.43361	5
seq230	GCAGAATTCCGACATGACTCAGG	ACGGAATTTCGCCACGATTC	-15.6544	6
seq231	GCAGAATTCCGACATGACTCAGG	ACGGAATTTCGCCATGACTC	-3.26653	4
seq232	GCAGAATTCCGACATGACTCAGG	ACGGAATTTCGCCATGATTC	-12.4873	5
seq233	GCAGAATTCCGACATGACTCAGG	ACGGAATTTCGGCACGACTC	-8.27946	5
seq234	GCAGAATTCCGACATGACTCAGG	ACGGAATTTCGGCACGATTC	-17.5003	6
seq235	GCAGAATTCCGACATGACTCAGG	ACGGAATTTCGGCATGACTC	-5.11238	4
seq236	GCAGAATTCCGACATGACTCAGG	ACGGAATTTCGGCATGATTC	-14.3332	5
seq237	GCAGAATTCCGACATGACTCAGG	ACGGAATTTCGTCACGACTC	-6.5973	5
seq238	GCAGAATTCCGACATGACTCAGG	ACGGAATTTCGTCACGATTC	-15.8181	6
seq239	GCAGAATTCCGACATGACTCAGG	ACGGAATTTCGTCATGACTC	-3.43022	4
seq240	GCAGAATTCCGACATGACTCAGG	ACGGAATTTCGTCATGATTC	-12.651	5
seq241	GCAGAATTCCGACATGACTCAGG	ACGGAGTTCAGACACGACTC	-5.08833	5
seq242	GCAGAATTCCGACATGACTCAGG	ACGGAGTTCAGACACGATTC	-14.3091	6
seq243	GCAGAATTCCGACATGACTCAGG	ACGGAGTTCAGACATGACTC	-1.92124	4
seq244	GCAGAATTCCGACATGACTCAGG	ACGGAGTTCAGACATGATTC	-11.1421	5
seq245	GCAGAATTCCGACATGACTCAGG	ACGGAGTTCAGGCACGACTC	-14.091	6
seq246	GCAGAATTCCGACATGACTCAGG	ACGGAGTTCAGGCACGATTC		7
seq247	GCAGAATTCCGACATGACTCAGG	ACGGAGTTCAGGCATGACTC	-10.9239	5
seq248	GCAGAATTCCGACATGACTCAGG	ACGGAGTTCAGGCATGATTC	-20.1447	6
seq249	GCAGAATTCCGACATGACTCAGG	ACGGAGTTCCGACACGACTC	1.50603	4
seq250	GCAGAATTCCGACATGACTCAGG	ACGGAGTTCCGACACGATTC	-7.71478	5
seq251	GCAGAATTCCGACATGACTCAGG	ACGGAGTTCCGACATGACTC	4.67311	3
seq252	GCAGAATTCCGACATGACTCAGG	ACGGAGTTCCGACATGATTC	-4.5477	4
seq253	GCAGAATTCCGACATGACTCAGG	ACGGAGTTCCGCCACGACTC	-5.65081	5
seq254	GCAGAATTCCGACATGACTCAGG	ACGGAGTTCCGCCACGATTC	-14.8716	6
seq255	GCAGAATTCCGACATGACTCAGG	ACGGAGTTCCGCCATGACTC	-2.48373	4
seq256	GCAGAATTCCGACATGACTCAGG	ACGGAGTTCCGCCATGATTC	-11.7045	5
seq257	GCAGAATTCCGACATGACTCAGG	ACGGAGTTCCGGCACGACTC	-7.49666	5
seq258	GCAGAATTCCGACATGACTCAGG	ACGGAGTTCCGGCACGATTC	-16.7175	6
seq259	GCAGAATTCCGACATGACTCAGG	ACGGAGTTCCGGCATGACTC	-4.32957	4
seq260	GCAGAATTCCGACATGACTCAGG	ACGGAGTTCCGGCATGATTC	-13.5504	5
seq261	GCAGAATTCCGACATGACTCAGG	ACGGAGTTCCGTCACGACTC	-5.8145	5
seq262	GCAGAATTCCGACATGACTCAGG	ACGGAGTTCCGTCACGATTC	-15.0353	6
seq263	GCAGAATTCCGACATGACTCAGG	ACGGAGTTCCGTCATGACTC	-2.64742	4
seq264	GCAGAATTCCGACATGACTCAGG	ACGGAGTTCCGTCATGATTC	-11.8682	5
seq265	GCAGAATTCCGACATGACTCAGG	ACGGAGTTTAGACACGACTC	-10.3097	6
seq266	GCAGAATTCCGACATGACTCAGG	ACGGAGTTTAGACACGATTC		7
seq267	GCAGAATTCCGACATGACTCAGG	ACGGAGTTTAGACATGACTC	-7.14262	5
seq268	GCAGAATTCCGACATGACTCAGG	ACGGAGTTTAGACATGATTC	-16.3634	6
seq269	GCAGAATTCCGACATGACTCAGG	ACGGAGTTTAGGCACGACTC		7
seq270	GCAGAATTCCGACATGACTCAGG	ACGGAGTTTAGGCACGATTC		8
seq271	GCAGAATTCCGACATGACTCAGG	ACGGAGTTTAGGCATGACTC	-16.1453	6
seq272	GCAGAATTCCGACATGACTCAGG	ACGGAGTTTAGGCATGATTC		7
seq273	GCAGAATTCCGACATGACTCAGG	ACGGAGTTTCGACACGACTC	-5.33675	5
seq274	GCAGAATTCCGACATGACTCAGG	ACGGAGTTTCGACACGATTC	-14.5576	6
seq275	GCAGAATTCCGACATGACTCAGG	ACGGAGTTTCGACATGACTC	-2.16966	4
seq276	GCAGAATTCCGACATGACTCAGG	ACGGAGTTTCGACATGATTC	-11.3905	5
seq277	GCAGAATTCCGACATGACTCAGG	ACGGAGTTTCGCCACGACTC	-12.4936	6
seq278	GCAGAATTCCGACATGACTCAGG	ACGGAGTTTCGCCACGATTC		7
seq279	GCAGAATTCCGACATGACTCAGG	ACGGAGTTTCGCCATGACTC	-9.32651	5
seq280	GCAGAATTCCGACATGACTCAGG	ACGGAGTTTCGCCATGATTC	-18.5473	6
seq281	GCAGAATTCCGACATGACTCAGG	ACGGAGTTTCGGCACGACTC	-14.3394	6
seq282	GCAGAATTCCGACATGACTCAGG	ACGGAGTTTCGGCACGATTC		7
seq283	GCAGAATTCCGACATGACTCAGG	ACGGAGTTTCGGCATGACTC	-11.1724	5
seq284	GCAGAATTCCGACATGACTCAGG	ACGGAGTTTCGGCATGATTC	-20.3932	6
seq285	GCAGAATTCCGACATGACTCAGG	ACGGAGTTTCGTCACGACTC	-12.6573	6
seq286	GCAGAATTCCGACATGACTCAGG	ACGGAGTTTCGTCACGATTC		7
seq287	GCAGAATTCCGACATGACTCAGG	ACGGAGTTTCGTCATGACTC	-9.4902	5
seq288	GCAGAATTCCGACATGACTCAGG	ACGGAGTTTCGTCATGATTC	-18.711	6
seq289	GCAGAATTCCGACATGACTCAGG	ACTGAATTCAGACACGACTC	2.07789	4
seq290	GCAGAATTCCGACATGACTCAGG	ACTGAATTCAGACACGATTC	-7.14292	5
seq291	GCAGAATTCCGACATGACTCAGG	ACTGAATTCAGACATGACTC	5.24497	3
seq292	GCAGAATTCCGACATGACTCAGG	ACTGAATTCAGACATGATTC	-3.97584	4
seq293	GCAGAATTCCGACATGACTCAGG	ACTGAATTCAGGCACGACTC	-6.9248	5
seq294	GCAGAATTCCGACATGACTCAGG	ACTGAATTCAGGCACGATTC	-16.1456	6
seq295	GCAGAATTCCGACATGACTCAGG	ACTGAATTCAGGCATGACTC	-3.75772	4
seq296	GCAGAATTCCGACATGACTCAGG	ACTGAATTCAGGCATGATTC	-12.9785	5
seq297	GCAGAATTCCGACATGACTCAGG	ACTGAATTCCGACACGACTC	8.67225	3
seq298	GCAGAATTCCGACATGACTCAGG	ACTGAATTCCGACACGATTC	-0.548563	4
seq299	GCAGAATTCCGACATGACTCAGG	ACTGAATTCCGACATGACTC	11.8393	2
seq300	GCAGAATTCCGACATGACTCAGG	ACTGAATTCCGACATGATTC	2.61852	3
seq301	GCAGAATTCCGACATGACTCAGG	ACTGAATTCCGCCACGACTC	1.5154	4
seq302	GCAGAATTCCGACATGACTCAGG	ACTGAATTCCGCCACGATTC	-7.70541	5
seq303	GCAGAATTCCGACATGACTCAGG	ACTGAATTCCGCCATGACTC	4.68249	3
seq304	GCAGAATTCCGACATGACTCAGG	ACTGAATTCCGCCATGATTC	-4.53832	4
seq305	GCAGAATTCCGACATGACTCAGG	ACTGAATTCCGGCACGACTC	-0.330442	4
seq306	GCAGAATTCCGACATGACTCAGG	ACTGAATTCCGGCACGATTC	-9.55125	5
seq307	GCAGAATTCCGACATGACTCAGG	ACTGAATTCCGGCATGACTC	2.83664	3
seq308	GCAGAATTCCGACATGACTCAGG	ACTGAATTCCGGCATGATTC	-6.38417	4
seq309	GCAGAATTCCGACATGACTCAGG	ACTGAATTCCGTCACGACTC	1.35171	4
seq310	GCAGAATTCCGACATGACTCAGG	ACTGAATTCCGTCACGATTC	-7.86909	5
seq311	GCAGAATTCCGACATGACTCAGG	ACTGAATTCCGTCATGACTC	4.5188	3
seq312	GCAGAATTCCGACATGACTCAGG	ACTGAATTCCGTCATGATTC	-4.70201	4
seq313	GCAGAATTCCGACATGACTCAGG	ACTGAATTTAGACACGACTC	-3.14349	5
seq314	GCAGAATTCCGACATGACTCAGG	ACTGAATTTAGACACGATTC	-12.3643	6
seq315	GCAGAATTCCGACATGACTCAGG	ACTGAATTTAGACATGACTC	0.0235915	4
seq316	GCAGAATTCCGACATGACTCAGG	ACTGAATTTAGACATGATTC	-9.19722	5
seq317	GCAGAATTCCGACATGACTCAGG	ACTGAATTTAGGCACGACTC	-12.1462	6
seq318	GCAGAATTCCGACATGACTCAGG	ACTGAATTTAGGCACGATTC		7
seq319	GCAGAATTCCGACATGACTCAGG	ACTGAATTTAGGCATGACTC	-8.9791	5
seq320	GCAGAATTCCGACATGACTCAGG	ACTGAATTTAGGCATGATTC	-18.1999	6
seq321	GCAGAATTCCGACATGACTCAGG	ACTGAATTTCGACACGACTC	1.82947	4
seq322	GCAGAATTCCGACATGACTCAGG	ACTGAATTTCGACACGATTC	-7.39134	5
seq323	GCAGAATTCCGACATGACTCAGG	ACTGAATTTCGACATGACTC	4.99655	3
seq324	GCAGAATTCCGACATGACTCAGG	ACTGAATTTCGACATGATTC	-4.22426	4
seq325	GCAGAATTCCGACATGACTCAGG	ACTGAATTTCGCCACGACTC	-5.32737	5
seq326	GCAGAATTCCGACATGACTCAGG	ACTGAATTTCGCCACGATTC	-14.5482	6
seq327	GCAGAATTCCGACATGACTCAGG	ACTGAATTTCGCCATGACTC	-2.16029	4
seq328	GCAGAATTCCGACATGACTCAGG	ACTGAATTTCGCCATGATTC	-11.3811	5
seq329	GCAGAATTCCGACATGACTCAGG	ACTGAATTTCGGCACGACTC	-7.17322	5
seq330	GCAGAATTCCGACATGACTCAGG	ACTGAATTTCGGCACGATTC	-16.394	6
seq331	GCAGAATTCCGACATGACTCAGG	ACTGAATTTCGGCATGACTC	-4.00614	4
seq332	GCAGAATTCCGACATGACTCAGG	ACTGAATTTCGGCATGATTC	-13.2269	5
seq333	GCAGAATTCCGACATGACTCAGG	ACTGAATTTCGTCACGACTC	-5.49106	5
seq334	GCAGAATTCCGACATGACTCAGG	ACTGAATTTCGTCACGATTC	-14.7119	6
seq335	GCAGAATTCCGACATGACTCAGG	ACTGAATTTCGTCATGACTC	-2.32398	4
seq336	GCAGAATTCCGACATGACTCAGG	ACTGAATTTCGTCATGATTC	-11.5448	5
seq337	GCAGAATTCCGACATGACTCAGG	ACTGAGTTCAGACACGACTC	-3.98209	5
seq338	GCAGAATTCCGACATGACTCAGG	ACTGAGTTCAGACACGATTC	-13.2029	6
seq339	GCAGAATTCCGACATGACTCAGG	ACTGAGTTCAGACATGACTC	-0.815007	4
seq340	GCAGAATTCCGACATGACTCAGG	ACTGAGTTCAGACATGATTC	-10.0358	5
seq341	GCAGAATTCCGACATGACTCAGG	ACTGAGTTCAGGCACGACTC	-12.9848	6
seq342	GCAGAATTCCGACATGACTCAGG	ACTGAGTTCAGGCACGATTC		7
seq343	GCAGAATTCCGACATGACTCAGG	ACTGAGTTCAGGCATGACTC	-9.8177	5
seq344	GCAGAATTCCGACATGACTCAGG	ACTGAGTTCAGGCATGATTC	-19.0385	6
seq345	GCAGAATTCCGACATGACTCAGG	ACTGAGTTCCGACACGACTC	2.61227	4
seq346	GCAGAATTCCGACATGACTCAGG	ACTGAGTTCCGACACGATTC	-6.60854	5
seq347	GCAGAATTCCGACATGACTCAGG	ACTGAGTTCCGACATGACTC	5.77935	3
seq348	GCAGAATTCCGACATGACTCAGG	ACTGAGTTCCGACATGATTC	-3.44146	4
seq349	GCAGAATTCCGACATGACTCAGG	ACTGAGTTCCGCCACGACTC	-4.54457	5
seq350	GCAGAATTCCGACATGACTCAGG	ACTGAGTTCCGCCACGATTC	-13.7654	6
seq351	GCAGAATTCCGACATGACTCAGG	ACTGAGTTCCGCCATGACTC	-1.37749	4
seq352	GCAGAATTCCGACATGACTCAGG	ACTGAGTTCCGCCATGATTC	-10.5983	5
seq353	GCAGAATTCCGACATGACTCAGG	ACTGAGTTCCGGCACGACTC	-6.39042	5
seq354	GCAGAATTCCGACATGACTCAGG	ACTGAGTTCCGGCACGATTC	-15.6112	6
seq355	GCAGAATTCCGACATGACTCAGG	ACTGAGTTCCGGCATGACTC	-3.22334	4
seq356	GCAGAATTCCGACATGACTCAGG	ACTGAGTTCCGGCATGATTC	-12.4441	5
seq357	GCAGAATTCCGACATGACTCAGG	ACTGAGTTCCGTCACGACTC	-4.70826	5
seq358	GCAGAATTCCGACATGACTCAGG	ACTGAGTTCCGTCACGATTC	-13.9291	6
seq359	GCAGAATTCCGACATGACTCAGG	ACTGAGTTCCGTCATGACTC	-1.54118	4
seq360	GCAGAATTCCGACATGACTCAGG	ACTGAGTTCCGTCATGATTC	-10.762	5
seq361	GCAGAATTCCGACATGACTCAGG	ACTGAGTTTAGACACGACTC	-9.20347	6
seq362	GCAGAATTCCGACATGACTCAGG	ACTGAGTTTAGACACGATTC		7
seq363	GCAGAATTCCGACATGACTCAGG	ACTGAGTTTAGACATGACTC	-6.03639	5
seq364	GCAGAATTCCGACATGACTCAGG	ACTGAGTTTAGACATGATTC	-15.2572	6
seq365	GCAGAATTCCGACATGACTCAGG	ACTGAGTTTAGGCACGACTC		7
seq366	GCAGAATTCCGACATGACTCAGG	ACTGAGTTTAGGCACGATTC		8
seq367	GCAGAATTCCGACATGACTCAGG	ACTGAGTTTAGGCATGACTC	-15.0391	6
seq368	GCAGAATTCCGACATGACTCAGG	ACTGAGTTTAGGCATGATTC		7
seq369	GCAGAATTCCGACATGACTCAGG	ACTGAGTTTCGACACGACTC	-4.23051	5
seq370	GCAGAATTCCGACATGACTCAGG	ACTGAGTTTCGACACGATTC	-13.4513	6
seq371	GCAGAATTCCGACATGACTCAGG	ACTGAGTTTCGACATGACTC	-1.06343	4
seq372	GCAGAATTCCGACATGACTCAGG	ACTGAGTTTCGACATGATTC	-10.2842	5
seq373	GCAGAATTCCGACATGACTCAGG	ACTGAGTTTCGCCACGACTC	-11.3874	6
seq374	GCAGAATTCCGACATGACTCAGG	ACTGAGTTTCGCCACGATTC		7
seq375	GCAGAATTCCGACATGACTCAGG	ACTGAGTTTCGCCATGACTC	-8.22027	5
seq376	GCAGAATTCCGACATGACTCAGG	ACTGAGTTTCGCCATGATTC	-17.4411	6
seq377	GCAGAATTCCGACATGACTCAGG	ACTGAGTTTCGGCACGACTC	-13.2332	6
seq378	GCAGAATTCCGACATGACTCAGG	ACTGAGTTTCGGCACGATTC		7
seq379	GCAGAATTCCGACATGACTCAGG	ACTGAGTTTCGGCATGACTC	-10.0661	5
seq380	GCAGAATTCCGACATGACTCAGG	ACTGAGTTTCGGCATGATTC	-19.2869	6
seq381	GCAGAATTCCGACATGACTCAGG	ACTGAGTTTCGTCACGACTC	-11.551	6
seq382	GCAGAATTCCGACATGACTCAGG	ACTGAGTTTCGTCACGATTC		7
seq383	GCAGAATTCCGACATGACTCAGG	ACTGAGTTTCGTCATGACTC	-8.38396	5
seq384	GCAGAATTCCGACATGACTCAGG	ACTGAGTTTCGTCATGATTC	-17.6048	6
